# Supplementary material for: Microbiome overview in swine lungs
Source: PLoS One. 2017 Jul 18;12(7):e0181503. doi: 10.1371/journal.pone.0181503 (PMC5515459; doi:10.1371/journal.pone.0181503)
Supplement: S1 Table — (XLSX) [file pone.0181503.s002.xlsx]

## Sheet: Table_RAST_reads_
Supplementary Table 1. Metagenome from swine lungs with PES and carrier lungs.
metagenome ID (mgm)	domain	phylum	class	order	family	genus	species	Reads abundance *	average (avg) expected Value **	avg of identity (%) ***	avg matching length ****
4530045.3	Bacteria	Tenericutes	Mollicutes	Mycoplasmatales	Mycoplasmataceae	Mycoplasma	Mycoplasma hyopneumoniae	293139	-22.83	92.12	58.53
4530046.3	Bacteria	Tenericutes	Mollicutes	Mycoplasmatales	Mycoplasmataceae	Mycoplasma	Mycoplasma hyopneumoniae	127996	-24.62	91.16	62.60
4530045.3	Bacteria	Tenericutes	Mollicutes	Mycoplasmatales	Mycoplasmataceae	Mycoplasma	-	27397	-28.16	93.32	69.50
4530046.3	Bacteria	Tenericutes	Mollicutes	Mycoplasmatales	Mycoplasmataceae	Mycoplasma	-	13906	-27.52	92.17	68.22
4530046.3	Bacteria	-	-	-	-	-	-	3471	-22.95	73.48	71.06
4530046.3	Bacteria	Tenericutes	Mollicutes	Mycoplasmatales	Mycoplasmataceae	Ureaplasma	-	1870	-25.04	77.19	71.84
4530046.3	Bacteria	Bacteroidetes	-	-	-	-	-	1830	-26.19	72.36	77.70
4530045.3	Bacteria	-	-	-	-	-	-	1510	-22.11	80.28	63.59
4530045.3	Bacteria	Tenericutes	Mollicutes	Mycoplasmatales	Mycoplasmataceae	Mycoplasma	Mycoplasma hyorhinis	1474	-24.12	85.86	65.68
4530046.3	Bacteria	Proteobacteria	Alphaproteobacteria	Rhizobiales	Bradyrhizobiaceae	-	-	1318	-46.38	84.33	107.42
4530045.3	Bacteria	Bacteroidetes	Flavobacteria	Flavobacteriales	Flavobacteriaceae	Weeksella	Weeksella virosa	1240	-25.82	76.45	72.27
4530045.3	Bacteria	Bacteroidetes	-	-	-	-	-	946	-29.90	77.20	80.54
4530046.3	Bacteria	Proteobacteria	Betaproteobacteria	Burkholderiales	Burkholderiaceae	Ralstonia	-	825	-49.74	93.28	104.48
4530046.3	Bacteria	Proteobacteria	-	-	-	-	-	572	-34.22	75.14	92.59
4530046.3	Bacteria	Bacteroidetes	Sphingobacteria	Sphingobacteriales	unclassified (derived from Sphingobacteriales)	Chitinophaga	Chitinophaga pinensis	505	-28.71	79.56	79.08
4530045.3	Bacteria	Bacteroidetes	Flavobacteria	Flavobacteriales	Flavobacteriaceae	-	-	499	-32.66	77.00	85.45
4530046.3	Bacteria	Proteobacteria	Alphaproteobacteria	Rhizobiales	-	-	-	460	-44.09	82.22	104.52
4530046.3	Bacteria	Bacteroidetes	Flavobacteria	Flavobacteriales	Flavobacteriaceae	-	-	454	-26.26	78.28	71.81
4530045.3	Bacteria	Proteobacteria	Gammaproteobacteria	Pasteurellales	Pasteurellaceae	-	-	420	-41.76	92.02	90.61
4530046.3	Bacteria	Tenericutes	Mollicutes	Mycoplasmatales	Mycoplasmataceae	Mycoplasma	Mycoplasma hyorhinis	395	-23.23	87.02	62.69
4530045.3	Bacteria	Proteobacteria	Gammaproteobacteria	Pasteurellales	Pasteurellaceae	Pasteurella	Pasteurella multocida	386	-47.01	97.85	95.15
4530046.3	Bacteria	Proteobacteria	Alphaproteobacteria	-	-	-	-	384	-37.17	78.09	95.72
4530046.3	Bacteria	Proteobacteria	Alphaproteobacteria	Rhizobiales	Bradyrhizobiaceae	Bradyrhizobium	Bradyrhizobium japonicum	378	-31.46	78.17	83.78
4530046.3	Bacteria	Proteobacteria	Alphaproteobacteria	Rhizobiales	Bradyrhizobiaceae	Bradyrhizobium	-	373	-40.77	80.52	99.95
4530046.3	Bacteria	Firmicutes	-	-	-	-	-	370	-21.59	75.21	65.51
4530045.3	Bacteria	Firmicutes	-	-	-	-	-	296	-14.41	77.07	49.49
4530046.3	Bacteria	Tenericutes	Mollicutes	Mycoplasmatales	Mycoplasmataceae	Ureaplasma	Ureaplasma urealyticum	292	-13.52	70.04	52.60
4530046.3	Bacteria	Proteobacteria	Betaproteobacteria	Burkholderiales	Burkholderiaceae	-	-	274	-52.65	92.36	109.97
4530046.3	Bacteria	Bacteroidetes	Bacteroidia	Bacteroidales	Bacteroidaceae	Bacteroides	-	251	-31.06	77.86	82.03
4530046.3	Bacteria	Bacteroidetes	Bacteroidia	Bacteroidales	-	-	-	240	-27.21	75.90	75.94
4530046.3	Bacteria	Tenericutes	Mollicutes	Mycoplasmatales	Mycoplasmataceae	-	-	222	-22.93	81.58	64.58
4530046.3	Bacteria	Tenericutes	Mollicutes	-	-	-	-	215	-26.04	86.17	76.36
4530046.3	Eukaryota	Chordata	Mammalia	-	-	-	-	195	-19.85	91.92	51.75
4530046.3	Bacteria	Tenericutes	Mollicutes	Mycoplasmatales	Mycoplasmataceae	Ureaplasma	Ureaplasma parvum	185	-15.95	69.27	60.12
4530045.3	Bacteria	Bacteroidetes	Flavobacteria	Flavobacteriales	-	-	-	162	-34.69	79.33	88.38
4530045.3	Bacteria	Bacteroidetes	Flavobacteria	Flavobacteriales	Flavobacteriaceae	Chryseobacterium	Chryseobacterium gleum	153	-18.05	70.53	61.28
4530046.3	Eukaryota	Chordata	Mammalia	unclassified (derived from Mammalia)	Suidae	Sus	Sus scrofa	142	-22.02	90.32	56.49
4530045.3	Bacteria	Proteobacteria	Gammaproteobacteria	Pasteurellales	Pasteurellaceae	Pasteurella	-	139	-46.68	96.66	95.55
4530046.3	Bacteria	Proteobacteria	Alphaproteobacteria	Rhizobiales	Bradyrhizobiaceae	Rhodopseudomonas	Rhodopseudomonas palustris	135	-20.88	76.60	64.01
4530045.3	Bacteria	Bacteroidetes	Flavobacteria	-	-	-	-	131	-34.89	79.54	89.30
4530045.3	Bacteria	Proteobacteria	Epsilonproteobacteria	Campylobacterales	Helicobacteraceae	Helicobacter	-	119	-14.25	66.79	55.83
4530046.3	Bacteria	Proteobacteria	Gammaproteobacteria	Pasteurellales	Pasteurellaceae	-	-	118	-41.99	87.94	93.73
4530046.3	Bacteria	Firmicutes	Clostridia	Clostridiales	-	-	-	110	-31.26	76.69	83.71
4530046.3	Bacteria	Proteobacteria	Betaproteobacteria	Burkholderiales	Burkholderiaceae	Ralstonia	Ralstonia pickettii	110	-35.33	96.98	75.55
4530045.3	Bacteria	Tenericutes	Mollicutes	-	-	-	-	110	-23.86	91.48	59.07
4530046.3	Eukaryota	-	-	-	-	-	-	107	-8.95	81.23	36.25
4530046.3	Bacteria	Bacteroidetes	Flavobacteria	Flavobacteriales	Flavobacteriaceae	Riemerella	Riemerella anatipestifer	107	-27.03	70.99	78.58
4530046.3	Bacteria	Firmicutes	Bacilli	Lactobacillales	Streptococcaceae	Streptococcus	Streptococcus suis	103	-39.99	94.79	87.23
4530046.3	Bacteria	Proteobacteria	Betaproteobacteria	Burkholderiales	-	-	-	97	-45.29	87.78	100.99
4530046.3	Bacteria	Bacteroidetes	Bacteroidia	Bacteroidales	Prevotellaceae	Prevotella	-	92	-29.39	74.39	81.60
4530045.3	Bacteria	Tenericutes	Mollicutes	Mycoplasmatales	Mycoplasmataceae	Mycoplasma	Mycoplasma conjunctivae	92	-15.54	73.07	54.51
4530045.3	Bacteria	Proteobacteria	Gammaproteobacteria	Enterobacteriales	Enterobacteriaceae	-	-	89	-47.55	96.38	96.34
4530046.3	Bacteria	Bacteroidetes	Flavobacteria	Flavobacteriales	Flavobacteriaceae	Chryseobacterium	Chryseobacterium gleum	88	-22.08	68.85	75.17
4530046.3	Bacteria	Proteobacteria	Gammaproteobacteria	-	-	-	-	86	-25.42	75.34	74.91
4530045.3	Bacteria	Proteobacteria	Alphaproteobacteria	Rhizobiales	Bradyrhizobiaceae	-	-	85	-40.23	82.71	96.19
4530045.3	Bacteria	Proteobacteria	-	-	-	-	-	78	-36.64	82.60	87.72
4530045.3	Bacteria	Bacteroidetes	Sphingobacteria	Sphingobacteriales	Sphingobacteriaceae	Sphingobacterium	Sphingobacterium spiritivorum	77	-36.25	67.84	106.19
4530046.3	Bacteria	Firmicutes	Bacilli	Lactobacillales	Streptococcaceae	Streptococcus	-	72	-41.99	89.88	92.16
4530046.3	Bacteria	Bacteroidetes	Sphingobacteria	Sphingobacteriales	-	-	-	70	-24.06	72.78	71.45
4530046.3	Bacteria	Proteobacteria	Gammaproteobacteria	Pasteurellales	Pasteurellaceae	Haemophilus	Haemophilus parasuis	69	-67.88	96.76	132.63
4530045.3	Eukaryota	Chordata	Mammalia	Primates	Hominidae	Homo	Homo sapiens	68	-6.60	84.94	31.00
4530046.3	Bacteria	Proteobacteria	Betaproteobacteria	Burkholderiales	Alcaligenaceae	Bordetella	-	68	-43.11	97.00	88.65
4530046.3	Bacteria	Bacteroidetes	Sphingobacteria	Sphingobacteriales	Sphingobacteriaceae	Mucilaginibacter	Mucilaginibacter paludis	63	-20.19	64.84	71.97
4530046.3	Bacteria	Bacteroidetes	Flavobacteria	-	-	-	-	59	-32.80	77.01	85.01
4530046.3	Bacteria	Proteobacteria	Epsilonproteobacteria	Campylobacterales	Helicobacteraceae	Helicobacter	-	59	-17.11	67.47	62.56
4530046.3	Bacteria	Bacteroidetes	Sphingobacteria	Sphingobacteriales	Sphingobacteriaceae	-	-	58	-23.70	67.00	78.22
4530046.3	Bacteria	Proteobacteria	Alphaproteobacteria	Caulobacterales	Caulobacteraceae	Caulobacter	-	58	-44.94	86.93	102.40
4530045.3	Bacteria	Proteobacteria	Gammaproteobacteria	-	-	-	-	56	-37.01	89.62	83.70
4530045.3	Bacteria	Bacteroidetes	Flavobacteria	Flavobacteriales	Flavobacteriaceae	Flavobacterium	Flavobacterium johnsoniae	52	-19.95	70.11	65.89
4530045.3	Bacteria	Tenericutes	Mollicutes	Mycoplasmatales	Mycoplasmataceae	Ureaplasma	-	49	-18.58	78.41	57.58
4530046.3	Viruses	unclassified (derived from Viruses)	unclassified (derived from Viruses)	Caudovirales	Myoviridae	T4-like viruses	-	49	-43.91	95.92	89.48
4530046.3	Bacteria	Proteobacteria	Betaproteobacteria	Burkholderiales	Burkholderiaceae	Ralstonia	Ralstonia sp. 5_7_47FAA	47	-43.59	97.43	89.71
4530046.3	Bacteria	Bacteroidetes	Bacteroidia	Bacteroidales	Bacteroidaceae	Bacteroides	Bacteroides sp. D20	46	-24.04	76.54	70.54
4530046.3	Bacteria	Bacteroidetes	Flavobacteria	Flavobacteriales	-	-	-	45	-32.83	77.49	84.77
4530046.3	Bacteria	Bacteroidetes	Flavobacteria	Flavobacteriales	Flavobacteriaceae	unclassified (derived from Flavobacteriaceae)	Flavobacteriaceae bacterium 3519-10	45	-16.77	75.15	55.36
4530046.3	Bacteria	Bacteroidetes	Flavobacteria	Flavobacteriales	Flavobacteriaceae	Flavobacterium	Flavobacterium johnsoniae	43	-14.78	68.46	57.83
4530046.3	Bacteria	Proteobacteria	Alphaproteobacteria	Rhizobiales	Brucellaceae	-	-	43	-35.62	80.59	90.68
4530046.3	Bacteria	Firmicutes	Bacilli	Bacillales	Bacillaceae	-	-	41	-39.39	88.65	87.78
4530045.3	Bacteria	Tenericutes	Mollicutes	Mycoplasmatales	Mycoplasmataceae	-	-	41	-16.64	89.57	48.96
4530046.3	Bacteria	Bacteroidetes	Sphingobacteria	Sphingobacteriales	Sphingobacteriaceae	Sphingobacterium	Sphingobacterium spiritivorum	39	-11.25	65.83	49.46
4530046.3	Bacteria	Proteobacteria	Gammaproteobacteria	Pseudomonadales	Moraxellaceae	-	-	38	-28.35	78.79	74.37
4530046.3	Eukaryota	Chordata	Mammalia	Primates	Hominidae	Homo	Homo sapiens	37	-11.62	97.47	36.25
4530046.3	Bacteria	Proteobacteria	Betaproteobacteria	Burkholderiales	Burkholderiaceae	Burkholderia	-	37	-27.18	67.00	85.79
4530046.3	Bacteria	Proteobacteria	Gammaproteobacteria	Pasteurellales	Pasteurellaceae	Pasteurella	Pasteurella multocida	37	-36.32	98.66	76.90
4530046.3	Bacteria	Tenericutes	Mollicutes	Mycoplasmatales	Mycoplasmataceae	Mycoplasma	Mycoplasma conjunctivae	37	-10.02	73.83	42.14
4530046.3	Bacteria	Actinobacteria	Actinobacteria (class)	Actinomycetales	-	-	-	36	-30.80	72.91	90.61
4530046.3	Bacteria	Bacteroidetes	Bacteroidia	Bacteroidales	Prevotellaceae	Prevotella	Prevotella bryantii	36	-20.82	75.36	63.13
4530046.3	Bacteria	Firmicutes	Bacilli	Bacillales	Bacillaceae	Geobacillus	-	36	-25.48	87.60	64.79
4530046.3	Bacteria	Proteobacteria	Gammaproteobacteria	Enterobacteriales	Enterobacteriaceae	-	-	36	-43.44	95.29	89.80
4530046.3	Bacteria	Bacteroidetes	Cytophagia	Cytophagales	Cytophagaceae	Dyadobacter	Dyadobacter fermentans	34	-14.08	67.96	54.68
4530046.3	Bacteria	Proteobacteria	Alphaproteobacteria	Rhizobiales	Bradyrhizobiaceae	Bradyrhizobium	Bradyrhizobium sp. BTAi1	34	-25.83	75.99	75.96
4530046.3	Bacteria	Bacteroidetes	Bacteroidia	Bacteroidales	Porphyromonadaceae	Paludibacter	Paludibacter propionicigenes	32	-10.44	65.08	48.91
4530046.3	Bacteria	Firmicutes	Bacilli	Bacillales	-	-	-	31	-31.30	81.38	80.42
4530046.3	Bacteria	Firmicutes	Bacilli	Bacillales	Bacillaceae	Anoxybacillus	Anoxybacillus flavithermus	31	-70.84	93.30	139.45
4530046.3	Bacteria	Proteobacteria	Alphaproteobacteria	Rhizobiales	Rhizobiaceae	-	-	31	-42.99	77.18	107.56
4530046.3	Bacteria	Bacteroidetes	Cytophagia	Cytophagales	Cytophagaceae	Spirosoma	Spirosoma linguale	30	-19.60	65.98	68.69
4530045.3	Bacteria	Bacteroidetes	Flavobacteria	Flavobacteriales	Flavobacteriaceae	unclassified (derived from Flavobacteriaceae)	Flavobacteriaceae bacterium 3519-10	30	-27.29	70.52	78.57
4530046.3	Bacteria	Bacteroidetes	Flavobacteria	Flavobacteriales	Flavobacteriaceae	Weeksella	Weeksella virosa	28	-24.10	62.84	85.03
4530046.3	Bacteria	Firmicutes	Clostridia	Clostridiales	Clostridiaceae	Clostridium	-	28	-17.52	69.33	64.10
4530046.3	Bacteria	Proteobacteria	Alphaproteobacteria	Rhizobiales	Phyllobacteriaceae	Mesorhizobium	-	28	-32.72	74.58	91.53
4530046.3	Bacteria	Bacteroidetes	Cytophagia	Cytophagales	Cytophagaceae	Leadbetterella	Leadbetterella byssophila	27	-18.51	67.55	65.81
4530045.3	Bacteria	Bacteroidetes	Flavobacteria	Flavobacteriales	Flavobacteriaceae	Zunongwangia	Zunongwangia profunda	27	-9.58	73.07	39.83
4530046.3	Bacteria	Proteobacteria	Betaproteobacteria	Burkholderiales	Alcaligenaceae	-	-	27	-52.97	91.89	110.38
4530046.3	Bacteria	Bacteroidetes	Sphingobacteria	Sphingobacteriales	Sphingobacteriaceae	Pedobacter	Pedobacter heparinus	25	-13.93	66.62	57.33
4530046.3	Bacteria	Bacteroidetes	Sphingobacteria	Sphingobacteriales	Sphingobacteriaceae	Pedobacter	Pedobacter sp. BAL39	25	-15.00	67.87	58.23
4530045.3	Bacteria	Firmicutes	Bacilli	Lactobacillales	Lactobacillaceae	Lactobacillus	Lactobacillus vaginalis	25	-6.00	79.06	31.83
4530045.3	Bacteria	Bacteroidetes	Bacteroidia	Bacteroidales	-	-	-	24	-25.52	74.44	71.69
4530046.3	Bacteria	Proteobacteria	Alphaproteobacteria	Rhizobiales	Brucellaceae	Brucella	-	24	-34.74	73.38	94.84
4530046.3	Bacteria	Proteobacteria	Betaproteobacteria	-	-	-	-	24	-34.51	84.49	84.05
4530046.3	Bacteria	Bacteroidetes	Cytophagia	Cytophagales	Cyclobacteriaceae	Algoriphagus	Algoriphagus sp. PR1	23	-13.64	63.48	58.21
4530046.3	Bacteria	Proteobacteria	Gammaproteobacteria	Xanthomonadales	Xanthomonadaceae	-	-	23	-33.06	72.22	93.06
4530046.3	Bacteria	Tenericutes	Mollicutes	Mycoplasmatales	Mycoplasmataceae	Mycoplasma	Mycoplasma flocculare	22	-91.55	96.33	174.46
4530046.3	Bacteria	Bacteroidetes	Cytophagia	Cytophagales	Cytophagaceae	Microscilla	Microscilla marina	21	-25.79	65.56	85.59
4530045.3	Bacteria	Bacteroidetes	Sphingobacteria	Sphingobacteriales	Sphingobacteriaceae	Pedobacter	Pedobacter saltans	21	-19.00	70.99	63.00
4530046.3	Bacteria	Bacteroidetes	Sphingobacteria	Sphingobacteriales	Sphingobacteriaceae	Pedobacter	Pedobacter saltans	21	-11.66	69.75	49.34
4530046.3	Eukaryota	Chordata	-	-	-	-	-	21	-16.00	97.25	42.21
4530046.3	Bacteria	Proteobacteria	Alphaproteobacteria	Caulobacterales	Caulobacteraceae	Caulobacter	Caulobacter segnis	20	-44.83	79.36	108.25
4530045.3	Bacteria	Proteobacteria	Alphaproteobacteria	Rhizobiales	Bradyrhizobiaceae	Bradyrhizobium	-	20	-40.48	83.29	95.31
4530046.3	Bacteria	Tenericutes	Mollicutes	Mycoplasmatales	Mycoplasmataceae	Mycoplasma	Mycoplasma penetrans	20	-7.13	71.09	38.26
4530046.3	Bacteria	Firmicutes	Bacilli	Lactobacillales	-	-	-	19	-19.88	74.17	62.27
4530046.3	Bacteria	Proteobacteria	Alphaproteobacteria	Rhizobiales	Rhizobiaceae	Agrobacterium	Agrobacterium tumefaciens	19	-24.63	72.39	79.88
4530046.3	Bacteria	Proteobacteria	Gammaproteobacteria	Pasteurellales	Pasteurellaceae	Pasteurella	-	19	-35.46	96.72	77.09
4530046.3	Bacteria	Bacteroidetes	Cytophagia	Cytophagales	-	-	-	18	-17.18	61.40	67.60
4530046.3	Bacteria	Bacteroidetes	Cytophagia	Cytophagales	Cytophagaceae	-	-	18	-16.06	67.21	60.16
4530046.3	Bacteria	Bacteroidetes	Cytophagia	Cytophagales	Cytophagaceae	Cytophaga	Cytophaga hutchinsonii	18	-20.84	64.37	72.42
4530046.3	Bacteria	Bacteroidetes	Flavobacteria	Flavobacteriales	unclassified (derived from Flavobacteriales)	unclassified (derived from Flavobacteriales)	Flavobacteria bacterium BAL38	18	-7.06	66.40	38.88
4530045.3	Bacteria	Bacteroidetes	Sphingobacteria	Sphingobacteriales	unclassified (derived from Sphingobacteriales)	Chitinophaga	Chitinophaga pinensis	18	-23.06	79.91	65.11
4530046.3	Eukaryota	Cnidaria	Anthozoa	Actiniaria	Edwardsiidae	Nematostella	Nematostella vectensis	18	-14.90	73.56	54.60
4530045.3	Bacteria	Tenericutes	Mollicutes	Acholeplasmatales	Acholeplasmataceae	Candidatus Phytoplasma	-	18	-6.00	70.96	34.00
4530046.3	Bacteria	Bacteroidetes	Cytophagia	Cytophagales	Flammeovirgaceae	Marivirga	Marivirga tractuosa	17	-15.68	66.63	59.77
4530045.3	Bacteria	Bacteroidetes	Sphingobacteria	Sphingobacteriales	Sphingobacteriaceae	-	-	17	-25.47	72.09	75.03
4530046.3	Bacteria	Bacteroidetes	Sphingobacteria	Sphingobacteriales	Sphingobacteriaceae	Pedobacter	-	17	-16.78	68.13	61.20
4530046.3	Bacteria	Firmicutes	Clostridia	Clostridiales	Clostridiales Family XI. Incertae Sedis	-	-	17	-17.35	62.39	62.81
4530046.3	Bacteria	Firmicutes	Negativicutes	Selenomonadales	Acidaminococcaceae	Phascolarctobacterium	Phascolarctobacterium sp. YIT 12067	17	-35.29	84.02	84.24
4530046.3	Bacteria	Tenericutes	Mollicutes	Mycoplasmatales	Mycoplasmataceae	Mycoplasma	Mycoplasma pulmonis	17	-7.18	65.31	40.52
4530045.3	Bacteria	Bacteroidetes	Bacteroidia	Bacteroidales	Bacteroidaceae	Bacteroides	-	16	-10.20	66.62	47.14
4530046.3	Bacteria	Bacteroidetes	Bacteroidia	Bacteroidales	Bacteroidaceae	Bacteroides	Bacteroides fragilis	16	-9.69	62.76	45.97
4530046.3	Bacteria	Bacteroidetes	Bacteroidia	Bacteroidales	Prevotellaceae	Prevotella	Prevotella copri	16	-14.25	72.62	50.38
4530045.3	Bacteria	Bacteroidetes	Cytophagia	Cytophagales	Cytophagaceae	Leadbetterella	Leadbetterella byssophila	16	-14.32	73.68	51.61
4530046.3	Bacteria	Bacteroidetes	Flavobacteria	Flavobacteriales	Flavobacteriaceae	Flavobacterium	Flavobacterium psychrophilum	16	-8.24	67.64	42.28
4530045.3	Bacteria	Bacteroidetes	Flavobacteria	Flavobacteriales	Flavobacteriaceae	Riemerella	Riemerella anatipestifer	16	-21.39	69.68	74.00
4530046.3	Bacteria	Firmicutes	Clostridia	Clostridiales	Clostridiaceae	Clostridium	Clostridium botulinum	16	-8.83	75.74	39.00
4530045.3	Bacteria	Firmicutes	Clostridia	Clostridiales	Clostridiaceae	Clostridium	Clostridium botulinum	16	-17.00	67.14	70.00
4530045.3	Bacteria	Proteobacteria	Alphaproteobacteria	Rhizobiales	-	-	-	16	-40.19	81.73	96.11
4530045.3	Bacteria	Proteobacteria	Alphaproteobacteria	Rhizobiales	Bradyrhizobiaceae	Bradyrhizobium	Bradyrhizobium japonicum	16	-31.87	79.69	85.39
4530046.3	Bacteria	Proteobacteria	Alphaproteobacteria	Rhizobiales	Bradyrhizobiaceae	Bradyrhizobium	Bradyrhizobium sp. ORS278	16	-22.73	73.75	70.88
4530046.3	Bacteria	Proteobacteria	Alphaproteobacteria	unclassified (derived from Alphaproteobacteria)	unclassified (derived from Alphaproteobacteria)	unclassified (derived from Alphaproteobacteria)	alpha proteobacterium BAL199	16	-31.29	69.14	94.77
4530046.3	Bacteria	Bacteroidetes	Bacteroidia	Bacteroidales	Prevotellaceae	Prevotella	Prevotella oris	15	-21.11	72.66	67.91
4530045.3	Bacteria	Bacteroidetes	Flavobacteria	Flavobacteriales	Flavobacteriaceae	Leeuwenhoekiella	Leeuwenhoekiella blandensis	15	-20.86	65.68	72.47
4530046.3	Bacteria	Proteobacteria	Alphaproteobacteria	Rhizobiales	Methylobacteriaceae	Methylobacterium	-	15	-19.86	68.36	70.75
4530046.3	Bacteria	Proteobacteria	Betaproteobacteria	Neisseriales	Neisseriaceae	Neisseria	-	15	-19.22	75.28	61.30
4530046.3	Bacteria	Proteobacteria	Gammaproteobacteria	Pseudomonadales	Moraxellaceae	Moraxella	Moraxella catarrhalis	15	-18.77	78.69	58.79
4530046.3	Bacteria	Tenericutes	Mollicutes	Mycoplasmatales	Mycoplasmataceae	Mycoplasma	Mycoplasma agalactiae	15	-11.01	69.34	48.88
4530046.3	Bacteria	Bacteroidetes	Bacteroidia	Bacteroidales	Porphyromonadaceae	Porphyromonas	Porphyromonas endodontalis	14	-11.31	66.31	52.08
4530046.3	Bacteria	Bacteroidetes	Bacteroidia	Bacteroidales	Prevotellaceae	Prevotella	Prevotella tannerae	14	-22.47	67.65	75.51
4530046.3	Bacteria	Bacteroidetes	Flavobacteria	Flavobacteriales	Flavobacteriaceae	Capnocytophaga	-	14	-14.22	71.91	51.68
4530045.3	Bacteria	Bacteroidetes	Flavobacteria	Flavobacteriales	Flavobacteriaceae	Flavobacterium	Flavobacterium psychrophilum	14	-12.11	67.39	50.22
4530045.3	Bacteria	Bacteroidetes	Flavobacteria	Flavobacteriales	Flavobacteriaceae	Kordia	Kordia algicida	14	-15.28	67.10	60.72
4530046.3	Bacteria	Firmicutes	Bacilli	Lactobacillales	Lactobacillaceae	Lactobacillus	Lactobacillus vaginalis	14	-5.22	77.57	30.78
4530046.3	Bacteria	Proteobacteria	Alphaproteobacteria	Caulobacterales	Caulobacteraceae	-	-	14	-41.33	86.08	92.46
4530046.3	Bacteria	Proteobacteria	Gammaproteobacteria	Enterobacteriales	Enterobacteriaceae	Salmonella	Salmonella enterica	14	-23.04	66.64	74.04
4530045.3	Bacteria	Proteobacteria	Gammaproteobacteria	Pasteurellales	Pasteurellaceae	Haemophilus	Haemophilus parasuis	14	-51.12	96.70	101.85
4530046.3	Bacteria	Tenericutes	Mollicutes	Acholeplasmatales	Acholeplasmataceae	Candidatus Phytoplasma	-	14	-7.64	71.14	38.36
4530046.3	Bacteria	Bacteroidetes	Flavobacteria	Flavobacteriales	Flavobacteriaceae	Capnocytophaga	Capnocytophaga ochracea	13	-17.49	70.52	61.46
4530046.3	Bacteria	Bacteroidetes	Flavobacteria	Flavobacteriales	Flavobacteriaceae	Capnocytophaga	Capnocytophaga sputigena	13	-22.02	69.03	68.83
4530045.3	Bacteria	Bacteroidetes	Flavobacteria	Flavobacteriales	unclassified (derived from Flavobacteriales)	unclassified (derived from Flavobacteriales)	Flavobacteria bacterium BAL38	13	-20.86	74.07	64.50
4530046.3	Bacteria	Chlorobi	Chlorobia	Chlorobiales	Chlorobiaceae	Chlorobaculum	Chlorobaculum tepidum	13	-33.75	80.03	87.75
4530045.3	Eukaryota	Chordata	Mammalia	-	-	-	-	13	-20.20	94.45	50.99
4530046.3	Bacteria	Proteobacteria	Alphaproteobacteria	Rhizobiales	Xanthobacteraceae	Starkeya	Starkeya novella	13	-29.33	80.52	79.11
4530046.3	Bacteria	Bacteroidetes	Flavobacteria	Flavobacteriales	Flavobacteriaceae	Cellulophaga	Cellulophaga algicola	12	-11.00	63.98	51.00
4530046.3	Bacteria	Bacteroidetes	Flavobacteria	Flavobacteriales	Flavobacteriaceae	Dokdonia	Dokdonia donghaensis	12	-11.23	64.04	52.05
4530045.3	Bacteria	Bacteroidetes	Flavobacteria	Flavobacteriales	Flavobacteriaceae	Psychroflexus	Psychroflexus torquis	12	-10.95	66.27	48.88
4530045.3	Bacteria	Bacteroidetes	Sphingobacteria	Sphingobacteriales	Sphingobacteriaceae	Pedobacter	Pedobacter heparinus	12	-15.00	65.62	60.20
4530046.3	Eukaryota	Chordata	Mammalia	Carnivora	Canidae	Canis	Canis lupus	12	-12.97	86.94	41.22
4530046.3	Eukaryota	Nematoda	Chromadorea	Rhabditida	Rhabditidae	Caenorhabditis	Caenorhabditis remanei	12	-6.00	68.62	31.80
4530046.3	Bacteria	Proteobacteria	Alphaproteobacteria	Rhizobiales	Bradyrhizobiaceae	Nitrobacter	Nitrobacter hamburgensis	12	-36.20	75.04	98.50
4530046.3	Bacteria	Proteobacteria	Alphaproteobacteria	Rhizobiales	Brucellaceae	Ochrobactrum	-	12	-23.61	76.39	68.39
4530046.3	Bacteria	Proteobacteria	Alphaproteobacteria	Rhizobiales	Phyllobacteriaceae	Mesorhizobium	Mesorhizobium loti	12	-36.47	75.20	101.72
4530046.3	Bacteria	Proteobacteria	Alphaproteobacteria	Rhodobacterales	Rhodobacteraceae	-	-	12	-23.91	70.32	74.57
4530045.3	Bacteria	Proteobacteria	Gammaproteobacteria	Pseudomonadales	Pseudomonadaceae	Pseudomonas	-	12	-36.19	87.18	83.85
4530046.3	Bacteria	Bacteroidetes	Flavobacteria	Flavobacteriales	Flavobacteriaceae	Maribacter	Maribacter sp. HTCC2170	11	-7.73	62.90	44.93
4530045.3	Bacteria	Bacteroidetes	Sphingobacteria	Sphingobacteriales	-	-	-	11	-41.97	76.35	105.10
4530046.3	Eukaryota	Chordata	Mammalia	unclassified (derived from Mammalia)	Bovidae	Bos	Bos taurus	11	-16.75	84.88	51.05
4530045.3	Eukaryota	Chordata	Mammalia	unclassified (derived from Mammalia)	Suidae	Sus	Sus scrofa	11	-18.70	91.03	50.85
4530045.3	Bacteria	Firmicutes	Clostridia	Clostridiales	-	-	-	11	-6.59	70.68	38.41
4530045.3	Eukaryota	Nematoda	Chromadorea	Rhabditida	Rhabditidae	Caenorhabditis	Caenorhabditis remanei	11	-5.67	69.58	30.67
4530046.3	Bacteria	Proteobacteria	Alphaproteobacteria	Rhizobiales	Bradyrhizobiaceae	Nitrobacter	-	11	-25.83	72.32	73.58
4530046.3	Bacteria	Proteobacteria	Alphaproteobacteria	Rhizobiales	Bradyrhizobiaceae	Nitrobacter	Nitrobacter sp. Nb-311A	11	-16.57	72.06	56.43
4530046.3	Bacteria	Proteobacteria	Gammaproteobacteria	Pasteurellales	Pasteurellaceae	Mannheimia	Mannheimia haemolytica	11	-15.40	76.35	56.50
4530045.3	Bacteria	Tenericutes	Mollicutes	Mycoplasmatales	Mycoplasmataceae	Ureaplasma	Ureaplasma parvum	11	-8.61	64.14	45.84
4530046.3	Bacteria	Actinobacteria	Actinobacteria (class)	Actinomycetales	Streptomycetaceae	Streptomyces	-	10	-10.82	64.92	52.09
4530046.3	Bacteria	Bacteroidetes	Bacteroidia	Bacteroidales	Porphyromonadaceae	Parabacteroides	-	10	-61.00	67.55	172.36
4530046.3	Bacteria	Bacteroidetes	Bacteroidia	Bacteroidales	Rikenellaceae	Alistipes	-	10	-27.19	64.27	91.78
4530046.3	Bacteria	Bacteroidetes	Sphingobacteria	Sphingobacteriales	Rhodothermaceae	Rhodothermus	Rhodothermus marinus	10	-24.00	65.91	82.92
4530046.3	Bacteria	Proteobacteria	Alphaproteobacteria	Rhizobiales	Beijerinckiaceae	Methylocella	Methylocella silvestris	10	-37.56	70.83	108.62
4530046.3	Bacteria	Proteobacteria	Betaproteobacteria	Neisseriales	Neisseriaceae	Neisseria	Neisseria meningitidis	10	-34.89	68.73	98.88
4530046.3	Bacteria	Proteobacteria	Epsilonproteobacteria	Campylobacterales	-	-	-	10	-36.71	77.38	92.73
4530046.3	Bacteria	Actinobacteria	Actinobacteria (class)	-	-	-	-	9	-25.52	66.98	83.43
4530046.3	Bacteria	Bacteroidetes	Bacteroidia	Bacteroidales	Bacteroidaceae	Bacteroides	Bacteroides cellulosilyticus	9	-8.00	72.81	40.17
4530046.3	Bacteria	Bacteroidetes	Flavobacteria	Flavobacteriales	Flavobacteriaceae	Capnocytophaga	Capnocytophaga gingivalis	9	-7.00	60.38	43.57
4530045.3	Bacteria	Bacteroidetes	Flavobacteria	Flavobacteriales	Flavobacteriaceae	Capnocytophaga	Capnocytophaga ochracea	9	-16.93	66.56	62.40
4530045.3	Bacteria	Bacteroidetes	Flavobacteria	Flavobacteriales	Flavobacteriaceae	Gramella	Gramella forsetii	9	-14.22	76.92	47.61
4530046.3	Bacteria	Bacteroidetes	Flavobacteria	Flavobacteriales	Flavobacteriaceae	Polaribacter	Polaribacter sp. MED152	9	-9.97	69.75	44.33
4530046.3	Bacteria	Bacteroidetes	Flavobacteria	Flavobacteriales	Flavobacteriaceae	Robiginitalea	Robiginitalea biformata	9	-11.86	64.95	56.14
4530046.3	Eukaryota	Chordata	Actinopterygii	Cypriniformes	Cyprinidae	Danio	Danio rerio	9	-20.17	100.00	50.17
4530046.3	Bacteria	Firmicutes	Bacilli	Lactobacillales	Lactobacillaceae	Lactobacillus	Lactobacillus plantarum	9	-28.71	63.59	89.67
4530046.3	Bacteria	Firmicutes	Erysipelotrichi	Erysipelotrichales	Erysipelotrichaceae	-	-	9	-24.16	72.30	74.26
4530046.3	Bacteria	Planctomycetes	Planctomycetacia	Planctomycetales	Planctomycetaceae	Planctomyces	Planctomyces maris	9	-14.33	64.26	56.67
4530046.3	Bacteria	Proteobacteria	Alphaproteobacteria	Rhizobiales	Rhizobiaceae	Rhizobium	-	9	-18.47	71.58	61.81
4530046.3	Bacteria	Proteobacteria	Gammaproteobacteria	Enterobacteriales	Enterobacteriaceae	Salmonella	-	9	-12.49	86.91	38.25
4530046.3	Bacteria	Proteobacteria	Gammaproteobacteria	Pseudomonadales	Pseudomonadaceae	Pseudomonas	-	9	-28.36	81.02	77.76
4530046.3	Eukaryota	Ascomycota	Saccharomycetes	Saccharomycetales	unclassified (derived from Saccharomycetales)	Candida	Candida albicans	8	-6.25	65.19	48.50
4530046.3	Bacteria	Bacteroidetes	Bacteroidia	Bacteroidales	Porphyromonadaceae	Porphyromonas	Porphyromonas uenonis	8	-17.00	61.52	78.50
4530046.3	Bacteria	Bacteroidetes	Bacteroidia	Bacteroidales	Prevotellaceae	Prevotella	Prevotella bivia	8	-15.17	72.08	52.00
4530046.3	Bacteria	Bacteroidetes	Bacteroidia	Bacteroidales	Prevotellaceae	Prevotella	Prevotella ruminicola	8	-10.97	69.11	47.32
4530045.3	Bacteria	Bacteroidetes	Cytophagia	Cytophagales	Cytophagaceae	Cytophaga	Cytophaga hutchinsonii	8	-14.81	67.34	57.46
4530045.3	Bacteria	Bacteroidetes	Flavobacteria	Flavobacteriales	Flavobacteriaceae	Flavobacterium	-	8	-15.73	69.92	57.38
4530046.3	Bacteria	Bacteroidetes	Flavobacteria	Flavobacteriales	Flavobacteriaceae	Kordia	Kordia algicida	8	-19.29	65.93	71.00
4530045.3	Bacteria	Bacteroidetes	Flavobacteria	Flavobacteriales	Flavobacteriaceae	Polaribacter	Polaribacter sp. MED152	8	-5.85	66.78	35.15
4530046.3	Bacteria	Bacteroidetes	Flavobacteria	unclassified (derived from Flavobacteria)	unclassified (derived from Flavobacteria)	unclassified (derived from Flavobacteria)	Flavobacteria bacterium MS024-2A	8	-13.50	63.53	57.00
4530045.3	Bacteria	Bacteroidetes	Sphingobacteria	Sphingobacteriales	Sphingobacteriaceae	Mucilaginibacter	Mucilaginibacter paludis	8	-15.31	67.15	60.62
4530045.3	Bacteria	Bacteroidetes	Sphingobacteria	Sphingobacteriales	Sphingobacteriaceae	Pedobacter	-	8	-15.54	69.10	54.45
4530045.3	Bacteria	Firmicutes	Bacilli	-	-	-	-	8	-23.59	73.05	70.18
4530045.3	Bacteria	Proteobacteria	Alphaproteobacteria	-	-	-	-	8	-49.48	85.34	112.73
4530046.3	Bacteria	Proteobacteria	Alphaproteobacteria	Rhizobiales	Rhizobiaceae	Sinorhizobium	Sinorhizobium fredii	8	-15.38	66.72	59.38
4530046.3	Bacteria	Proteobacteria	Betaproteobacteria	Burkholderiales	Alcaligenaceae	Achromobacter	Achromobacter xylosoxidans	8	-30.30	66.31	93.44
4530046.3	Bacteria	Proteobacteria	Betaproteobacteria	Burkholderiales	Burkholderiaceae	Ralstonia	Ralstonia solanacearum	8	-21.92	79.63	63.83
4530046.3	Bacteria	Proteobacteria	Betaproteobacteria	Burkholderiales	Burkholderiaceae	Ralstonia	Ralstonia sp.	8	-25.08	97.90	58.33
4530046.3	Bacteria	Proteobacteria	Betaproteobacteria	Burkholderiales	Comamonadaceae	-	-	8	-52.58	81.57	122.13
4530046.3	Bacteria	Proteobacteria	Deltaproteobacteria	-	-	-	-	8	-30.65	68.19	92.31
4530045.3	Bacteria	Proteobacteria	Gammaproteobacteria	Enterobacteriales	Enterobacteriaceae	Enterobacter	Enterobacter cloacae	8	-33.22	88.99	80.11
4530045.3	Bacteria	Proteobacteria	Gammaproteobacteria	Enterobacteriales	Enterobacteriaceae	Escherichia	Escherichia coli	8	-32.19	99.80	66.21
4530045.3	Bacteria	Proteobacteria	Gammaproteobacteria	Pasteurellales	Pasteurellaceae	Haemophilus	Haemophilus influenzae	8	-17.03	82.92	51.22
4530045.3	Bacteria	Proteobacteria	Gammaproteobacteria	Pasteurellales	Pasteurellaceae	Pasteurella	Pasteurella dagmatis	8	-36.64	94.28	77.88
4530045.3	Bacteria	Tenericutes	Mollicutes	Mycoplasmatales	Mycoplasmataceae	Ureaplasma	Ureaplasma urealyticum	8	-13.00	71.59	51.39
4530046.3	Eukaryota	unclassified (derived from Eukaryota)	Oligohymenophorea	Hymenostomatida	Tetrahymenidae	Tetrahymena	Tetrahymena thermophila	8	-5.80	73.06	38.00
4530046.3	Eukaryota	Ascomycota	-	-	-	-	-	7	-21.40	63.84	76.11
4530046.3	Bacteria	Bacteroidetes	Bacteroidia	Bacteroidales	Bacteroidaceae	Bacteroides	Bacteroides sp. D22	7	-9.14	78.40	36.29
4530046.3	Bacteria	Bacteroidetes	Bacteroidia	Bacteroidales	Prevotellaceae	Prevotella	Prevotella amnii	7	-5.75	68.90	33.62
4530046.3	Bacteria	Bacteroidetes	Bacteroidia	Bacteroidales	Prevotellaceae	Prevotella	Prevotella sp. oral taxon 317	7	-7.75	77.74	36.62
4530046.3	Bacteria	Bacteroidetes	Flavobacteria	Flavobacteriales	Flavobacteriaceae	Zunongwangia	Zunongwangia profunda	7	-12.33	62.96	57.92
4530046.3	Bacteria	Chlorobi	Chlorobia	Chlorobiales	Chlorobiaceae	Chlorobium	Chlorobium chlorochromatii	7	-12.50	65.90	53.17
4530046.3	Eukaryota	Chordata	Mammalia	Primates	-	-	-	7	-11.60	85.14	42.39
4530046.3	Bacteria	Cyanobacteria	unclassified (derived from Cyanobacteria)	Chroococcales	unclassified (derived from Chroococcales)	Cyanothece	Cyanothece sp. PCC 7425	7	-9.83	62.00	51.67
4530046.3	Bacteria	Proteobacteria	Alphaproteobacteria	Rhizobiales	Bradyrhizobiaceae	Afipia	Afipia sp. 1NLS2	7	-22.29	73.13	66.77
4530046.3	Bacteria	Proteobacteria	Alphaproteobacteria	Rhizobiales	Methylobacteriaceae	Methylobacterium	Methylobacterium nodulans	7	-16.00	68.69	56.33
4530046.3	Bacteria	Proteobacteria	Alphaproteobacteria	Rhizobiales	Methylobacteriaceae	Methylobacterium	Methylobacterium sp. 4-46	7	-14.50	66.93	57.60
4530046.3	Bacteria	Proteobacteria	Alphaproteobacteria	Rhizobiales	Phyllobacteriaceae	Mesorhizobium	Mesorhizobium ciceri	7	-19.85	71.85	63.31
4530046.3	Bacteria	Proteobacteria	Alphaproteobacteria	Rhizobiales	Rhizobiaceae	Rhizobium	Rhizobium leguminosarum	7	-25.17	75.45	73.17
4530046.3	Bacteria	Proteobacteria	Alphaproteobacteria	Rhizobiales	Xanthobacteraceae	Azorhizobium	Azorhizobium caulinodans	7	-21.55	65.74	77.82
4530046.3	Bacteria	Proteobacteria	Alphaproteobacteria	Rhodospirillales	Rhodospirillaceae	Magnetospirillum	-	7	-31.86	67.15	94.64
4530046.3	Bacteria	Proteobacteria	Deltaproteobacteria	Bdellovibrionales	Bacteriovoracaceae	Bacteriovorax	Bacteriovorax marinus	7	-18.33	61.03	73.67
4530046.3	Bacteria	Tenericutes	Mollicutes	Mycoplasmatales	Mycoplasmataceae	Mycoplasma	Mycoplasma gallisepticum	7	-15.90	66.95	63.05
4530046.3	Bacteria	Bacteroidetes	Bacteroidia	Bacteroidales	Rikenellaceae	Alistipes	Alistipes shahii	6	-15.00	70.47	56.00
4530046.3	Bacteria	Bacteroidetes	Bacteroidia	Bacteroidales	Rikenellaceae	Alistipes	Alistipes sp. HGB5	6	-7.17	76.68	35.67
4530045.3	Bacteria	Bacteroidetes	Cytophagia	Cytophagales	Cytophagaceae	Spirosoma	Spirosoma linguale	6	-9.47	68.52	47.53
4530045.3	Bacteria	Bacteroidetes	Flavobacteria	Flavobacteriales	Flavobacteriaceae	Capnocytophaga	Capnocytophaga sputigena	6	-15.67	64.10	63.11
4530045.3	Bacteria	Bacteroidetes	Flavobacteria	Flavobacteriales	Flavobacteriaceae	Cellulophaga	Cellulophaga algicola	6	-16.31	64.60	67.46
4530046.3	Bacteria	Bacteroidetes	Flavobacteria	Flavobacteriales	Flavobacteriaceae	Gramella	Gramella forsetii	6	-7.60	60.68	46.20
4530045.3	Bacteria	Bacteroidetes	Sphingobacteria	Sphingobacteriales	Sphingobacteriaceae	Pedobacter	Pedobacter sp. BAL39	6	-21.11	65.29	71.78
4530046.3	Bacteria	Bacteroidetes	unclassified (derived from Bacteroidetes)	unclassified (derived from Bacteroidetes)	unclassified (derived from Bacteroidetes)	unclassified (derived from Bacteroidetes)	Bacteroidetes oral taxon 274	6	-9.11	62.32	46.56
4530046.3	Bacteria	Firmicutes	Bacilli	Bacillales	Bacillaceae	Geobacillus	Geobacillus kaustophilus	6	-17.20	92.79	45.00
4530046.3	Bacteria	Firmicutes	Bacilli	Lactobacillales	Aerococcaceae	Abiotrophia	Abiotrophia defectiva	6	-10.36	78.70	40.21
4530045.3	Bacteria	Firmicutes	Clostridia	Clostridiales	Clostridiaceae	Clostridium	-	6	-26.55	82.49	72.50
4530046.3	Bacteria	Firmicutes	Clostridia	Clostridiales	Clostridiaceae	Clostridium	Clostridium leptum	6	-14.00	66.96	55.33
4530046.3	Bacteria	Firmicutes	Clostridia	Clostridiales	Clostridiaceae	Clostridium	Clostridium tetani	6	-10.00	66.67	54.00
4530046.3	Bacteria	Firmicutes	Clostridia	Clostridiales	Clostridiales Family XI. Incertae Sedis	Anaerococcus	-	6	-43.10	78.85	108.80
4530046.3	Bacteria	Firmicutes	Clostridia	Clostridiales	Ruminococcaceae	Ruminococcus	Ruminococcus obeum	6	-5.00	73.08	32.75
4530046.3	Bacteria	Firmicutes	Erysipelotrichi	Erysipelotrichales	Erysipelotrichaceae	unclassified (derived from Erysipelotrichaceae)	Clostridium spiroforme	6	-6.50	69.73	38.00
4530046.3	Bacteria	Proteobacteria	Alphaproteobacteria	Rhizobiales	Bradyrhizobiaceae	Oligotropha	Oligotropha carboxidovorans	6	-35.60	69.27	101.92
4530046.3	Bacteria	Proteobacteria	Alphaproteobacteria	Rhizobiales	Methylocystaceae	Methylosinus	Methylosinus trichosporium	6	-26.44	68.32	86.89
4530046.3	Bacteria	Proteobacteria	Alphaproteobacteria	Rhizobiales	Phyllobacteriaceae	-	-	6	-23.68	72.86	74.75
4530046.3	Bacteria	Proteobacteria	Alphaproteobacteria	Rhodospirillales	-	-	-	6	-31.02	76.09	83.41
4530046.3	Bacteria	Proteobacteria	Alphaproteobacteria	Rhodospirillales	Rhodospirillaceae	Azospirillum	Azospirillum sp. B510	6	-24.55	67.21	86.73
4530046.3	Bacteria	Proteobacteria	Betaproteobacteria	Burkholderiales	Alcaligenaceae	Bordetella	Bordetella bronchiseptica	6	-45.83	99.86	90.33
4530046.3	Bacteria	Proteobacteria	Betaproteobacteria	Burkholderiales	Comamonadaceae	Variovorax	Variovorax paradoxus	6	-16.27	66.08	62.56
4530046.3	Bacteria	Proteobacteria	Betaproteobacteria	Neisseriales	Neisseriaceae	Eikenella	Eikenella corrodens	6	-44.50	65.86	133.50
4530046.3	Bacteria	Proteobacteria	Deltaproteobacteria	Bdellovibrionales	Bdellovibrionaceae	Bdellovibrio	Bdellovibrio bacteriovorus	6	-16.88	70.88	58.25
4530046.3	Bacteria	Proteobacteria	Deltaproteobacteria	Desulfuromonadales	Geobacteraceae	Geobacter	Geobacter sp. M18	6	-5.50	64.76	39.25
4530046.3	Bacteria	Proteobacteria	Deltaproteobacteria	Myxococcales	Polyangiaceae	Sorangium	Sorangium cellulosum	6	-10.50	67.77	45.92
4530046.3	Bacteria	Proteobacteria	Gammaproteobacteria	Pasteurellales	Pasteurellaceae	Haemophilus	-	6	-19.46	79.52	55.40
4530046.3	Bacteria	Proteobacteria	Gammaproteobacteria	Pasteurellales	Pasteurellaceae	Haemophilus	Haemophilus influenzae	6	-10.35	70.55	46.82
4530046.3	Bacteria	Proteobacteria	Gammaproteobacteria	Pseudomonadales	Moraxellaceae	Acinetobacter	-	6	-25.84	77.43	70.48
4530046.3	Eukaryota	Streptophyta	Bryopsida	Funariales	Funariaceae	Physcomitrella	Physcomitrella patens	6	-5.00	69.56	35.00
4530046.3	Bacteria	unclassified (derived from Bacteria)	unclassified (derived from Bacteria)	unclassified (derived from Bacteria)	unclassified (derived from Bacteria)	unclassified (derived from Bacteria)	uncultured bacterium	6	-8.17	68.29	45.00
4530046.3	Bacteria	Actinobacteria	Actinobacteria (class)	Actinomycetales	Mycobacteriaceae	Mycobacterium	-	5	-17.30	65.85	60.80
4530046.3	Eukaryota	Ascomycota	Saccharomycetes	Saccharomycetales	-	-	-	5	-11.94	61.34	58.12
4530046.3	Bacteria	Bacteroidetes	Bacteroidia	Bacteroidales	Bacteroidaceae	Bacteroides	Bacteroides sp. 2_1_33B	5	-14.50	77.04	48.00
4530046.3	Bacteria	Bacteroidetes	Bacteroidia	Bacteroidales	Bacteroidaceae	Bacteroides	Bacteroides sp. 3_1_40A	5	-13.54	62.01	58.45
4530046.3	Bacteria	Bacteroidetes	Bacteroidia	Bacteroidales	Prevotellaceae	Prevotella	Prevotella disiens	5	-15.12	63.67	61.38
4530045.3	Bacteria	Bacteroidetes	Flavobacteria	Flavobacteriales	Flavobacteriaceae	Maribacter	Maribacter sp. HTCC2170	5	-14.17	74.62	52.92
4530045.3	Bacteria	Bacteroidetes	Flavobacteria	Flavobacteriales	Flavobacteriaceae	Polaribacter	Polaribacter irgensii	5	-7.86	63.31	42.71
4530046.3	Bacteria	Bacteroidetes	Flavobacteria	Flavobacteriales	Flavobacteriaceae	Polaribacter	Polaribacter irgensii	5	-8.00	65.14	45.00
4530045.3	Bacteria	Bacteroidetes	Flavobacteria	Flavobacteriales	unclassified (derived from Flavobacteriales)	unclassified (derived from Flavobacteriales)	Flavobacteriales bacterium ALC-1	5	-7.14	67.98	42.14
4530046.3	Bacteria	Chlorobi	Chlorobia	Chlorobiales	Chlorobiaceae	Chlorobium	-	5	-24.90	60.17	96.70
4530046.3	Eukaryota	Chordata	Mammalia	Perissodactyla	Equidae	Equus	Equus caballus	5	-21.33	81.46	60.14
4530046.3	Bacteria	Firmicutes	Bacilli	-	-	-	-	5	-27.75	85.35	71.12
4530046.3	Bacteria	Firmicutes	Clostridia	-	-	-	-	5	-12.60	65.12	53.03
4530046.3	Bacteria	Firmicutes	Clostridia	Clostridiales	Clostridiaceae	Clostridium	Clostridium hiranonis	5	-18.00	63.00	70.00
4530046.3	Bacteria	Firmicutes	Clostridia	Clostridiales	Ruminococcaceae	Anaerotruncus	Anaerotruncus colihominis	5	-13.20	66.49	52.20
4530046.3	Bacteria	Firmicutes	Clostridia	Clostridiales	Ruminococcaceae	Faecalibacterium	Faecalibacterium prausnitzii	5	-16.67	75.99	53.20
4530046.3	Bacteria	Firmicutes	Erysipelotrichi	Erysipelotrichales	Erysipelotrichaceae	unclassified (derived from Erysipelotrichaceae)	Eubacterium biforme	5	-38.20	83.94	89.40
4530046.3	Bacteria	Proteobacteria	Alphaproteobacteria	Caulobacterales	Caulobacteraceae	Caulobacter	Caulobacter vibrioides	5	-34.33	84.05	83.89
4530046.3	Bacteria	Proteobacteria	Alphaproteobacteria	Rhizobiales	Brucellaceae	Ochrobactrum	Ochrobactrum anthropi	5	-22.75	74.60	73.38
4530046.3	Bacteria	Proteobacteria	Alphaproteobacteria	Rhizobiales	Methylobacteriaceae	Methylobacterium	Methylobacterium radiotolerans	5	-33.00	73.38	90.75
4530046.3	Bacteria	Proteobacteria	Alphaproteobacteria	Rhizobiales	Phyllobacteriaceae	Chelativorans	Chelativorans sp. BNC1	5	-22.27	67.56	77.67
4530046.3	Bacteria	Proteobacteria	Alphaproteobacteria	Rhizobiales	Rhizobiaceae	Sinorhizobium	-	5	-19.95	66.93	78.68
4530046.3	Bacteria	Proteobacteria	Alphaproteobacteria	Rhizobiales	Rhizobiaceae	Sinorhizobium	Sinorhizobium medicae	5	-23.77	74.43	67.60
4530046.3	Bacteria	Proteobacteria	Alphaproteobacteria	Rhizobiales	Rhizobiaceae	Sinorhizobium	Sinorhizobium meliloti	5	-25.67	74.82	72.20
4530046.3	Bacteria	Proteobacteria	Alphaproteobacteria	Rhodospirillales	Rhodospirillaceae	Azospirillum	-	5	-19.33	73.82	62.92
4530046.3	Bacteria	Proteobacteria	Alphaproteobacteria	Rhodospirillales	Rhodospirillaceae	Magnetospirillum	Magnetospirillum magnetotacticum	5	-40.60	69.31	112.40
4530046.3	Bacteria	Proteobacteria	Alphaproteobacteria	Rhodospirillales	Rhodospirillaceae	Rhodospirillum	Rhodospirillum centenum	5	-13.67	71.07	55.50
4530046.3	Bacteria	Proteobacteria	Alphaproteobacteria	Sphingomonadales	Sphingomonadaceae	-	-	5	-23.93	74.87	74.12
4530046.3	Bacteria	Proteobacteria	Alphaproteobacteria	Sphingomonadales	Sphingomonadaceae	Sphingomonas	Sphingomonas wittichii	5	-30.33	67.19	90.17
4530046.3	Bacteria	Proteobacteria	Betaproteobacteria	Burkholderiales	Burkholderiaceae	Burkholderia	Burkholderia glumae	5	-16.71	61.54	71.14
4530046.3	Bacteria	Proteobacteria	Betaproteobacteria	Burkholderiales	unclassified (derived from Burkholderiales)	Leptothrix	Leptothrix cholodnii	5	-20.10	68.68	74.10
4530046.3	Bacteria	Proteobacteria	Epsilonproteobacteria	Campylobacterales	Helicobacteraceae	Helicobacter	Helicobacter pylori	5	-20.83	64.08	72.41
4530046.3	Bacteria	Proteobacteria	Gammaproteobacteria	Aeromonadales	Succinivibrionaceae	Succinatimonas	Succinatimonas hippei	5	-21.50	75.32	65.67
4530046.3	Bacteria	Proteobacteria	Gammaproteobacteria	Enterobacteriales	Enterobacteriaceae	Serratia	Serratia odorifera	5	-15.45	71.30	58.43
4530046.3	Bacteria	Verrucomicrobia	Spartobacteria	unclassified (derived from Spartobacteria)	unclassified (derived from Spartobacteria)	Chthoniobacter	Chthoniobacter flavus	5	-21.25	67.98	73.31
4530046.3	Bacteria	Aquificae	Aquificae (class)	Aquificales	Aquificaceae	Hydrogenobaculum	Hydrogenobaculum sp. Y04AAS1	4	-17.50	60.11	76.83
4530046.3	Bacteria	Bacteroidetes	Bacteroidia	Bacteroidales	Bacteroidaceae	Bacteroides	Bacteroides capillosus	4	-16.67	63.69	70.17
4530045.3	Bacteria	Bacteroidetes	Bacteroidia	Bacteroidales	Porphyromonadaceae	Paludibacter	Paludibacter propionicigenes	4	-6.33	70.57	35.00
4530046.3	Bacteria	Bacteroidetes	Bacteroidia	Bacteroidales	Porphyromonadaceae	Porphyromonas	-	4	-5.15	73.66	33.69
4530046.3	Bacteria	Bacteroidetes	Bacteroidia	Bacteroidales	Porphyromonadaceae	Porphyromonas	Porphyromonas gingivalis	4	-23.52	80.83	61.17
4530045.3	Bacteria	Bacteroidetes	Flavobacteria	Flavobacteriales	Flavobacteriaceae	Croceibacter	Croceibacter atlanticus	4	-5.50	70.97	31.75
4530046.3	Bacteria	Bacteroidetes	Flavobacteria	Flavobacteriales	Flavobacteriaceae	Croceibacter	Croceibacter atlanticus	4	-7.67	64.77	44.00
4530046.3	Bacteria	Bacteroidetes	Flavobacteria	Flavobacteriales	Flavobacteriaceae	Polaribacter	-	4	-27.21	63.45	90.71
4530046.3	Bacteria	Bacteroidetes	Sphingobacteria	Sphingobacteriales	unclassified (derived from Sphingobacteriales)	Terrimonas	Terrimonas ferruginea	4	-60.00	97.31	122.25
4530046.3	Bacteria	Bacteroidetes	Sphingobacteria	Sphingobacteriales	unclassified (derived from Sphingobacteriales)	Terrimonas	Terrimonas lutea	4	-69.50	100.00	132.50
4530046.3	Bacteria	Candidatus Poribacteria	unclassified (derived from Candidatus Poribacteria)	unclassified (derived from Candidatus Poribacteria)	unclassified (derived from Candidatus Poribacteria)	unclassified (derived from Candidatus Poribacteria)	Candidatus Poribacteria sp. WGA-A3	4	-11.75	76.29	48.00
4530046.3	Eukaryota	Chlorophyta	Chlorophyceae	Chlamydomonadales	Volvocaceae	Volvox	Volvox carteri	4	-21.90	88.17	58.30
4530046.3	Bacteria	Cyanobacteria	-	-	-	-	-	4	-7.96	74.61	39.04
4530046.3	Bacteria	Cyanobacteria	unclassified (derived from Cyanobacteria)	-	-	-	-	4	-9.31	64.27	50.77
4530045.3	Bacteria	Cyanobacteria	unclassified (derived from Cyanobacteria)	Chroococcales	unclassified (derived from Chroococcales)	Synechococcus	Synechococcus sp. PCC 7335	4	-7.00	63.64	44.00
4530046.3	Bacteria	Deinococcus-Thermus	Deinococci	Thermales	Thermaceae	Thermus	Thermus scotoductus	4	-22.25	61.41	86.25
4530046.3	Bacteria	Firmicutes	Bacilli	Bacillales	Bacillaceae	Bacillus	-	4	-11.10	66.23	47.21
4530046.3	Bacteria	Firmicutes	Bacilli	Bacillales	Bacillaceae	Bacillus	Bacillus thuringiensis	4	-6.80	69.69	38.20
4530046.3	Bacteria	Firmicutes	Bacilli	Lactobacillales	Lactobacillaceae	Lactobacillus	-	4	-40.15	81.11	90.92
4530046.3	Bacteria	Firmicutes	Clostridia	Clostridiales	Lachnospiraceae	-	-	4	-20.55	71.09	69.45
4530046.3	Bacteria	Firmicutes	Clostridia	Clostridiales	Lachnospiraceae	unclassified (derived from Lachnospiraceae)	Marvinbryantia formatexigens	4	-24.20	79.20	65.20
4530046.3	Bacteria	Firmicutes	Clostridia	Clostridiales	Ruminococcaceae	Acetivibrio	Acetivibrio cellulolyticus	4	-6.33	72.14	36.67
4530046.3	Bacteria	Firmicutes	Clostridia	Clostridiales	unclassified (derived from Clostridiales)	unclassified (derived from Clostridiales)	Clostridiales genomosp. BVAB3	4	-9.00	63.00	46.50
4530046.3	Bacteria	Firmicutes	Negativicutes	Selenomonadales	Veillonellaceae	-	-	4	-39.54	75.25	104.32
4530046.3	Bacteria	Proteobacteria	Alphaproteobacteria	Caulobacterales	Caulobacteraceae	Caulobacter	Caulobacter sp. K31	4	-18.75	67.21	68.25
4530045.3	Bacteria	Proteobacteria	Alphaproteobacteria	Rhizobiales	Bradyrhizobiaceae	Rhodopseudomonas	Rhodopseudomonas palustris	4	-29.68	69.93	91.18
4530045.3	Bacteria	Proteobacteria	Alphaproteobacteria	Rhizobiales	Phyllobacteriaceae	Mesorhizobium	-	4	-27.58	86.38	72.37
4530046.3	Bacteria	Proteobacteria	Alphaproteobacteria	Rhizobiales	Phyllobacteriaceae	Mesorhizobium	Mesorhizobium opportunistum	4	-28.20	63.56	99.60
4530046.3	Bacteria	Proteobacteria	Alphaproteobacteria	Rhizobiales	Rhizobiaceae	Agrobacterium	-	4	-45.70	76.82	111.10
4530046.3	Bacteria	Proteobacteria	Alphaproteobacteria	Rhizobiales	Xanthobacteraceae	Xanthobacter	Xanthobacter autotrophicus	4	-8.60	63.18	43.60
4530046.3	Bacteria	Proteobacteria	Alphaproteobacteria	Rhodobacterales	Rhodobacteraceae	Jannaschia	Jannaschia sp. CCS1	4	-52.43	77.45	123.71
4530046.3	Bacteria	Proteobacteria	Alphaproteobacteria	Rhodobacterales	Rhodobacteraceae	Pseudovibrio	Pseudovibrio sp. JE062	4	-16.73	73.30	53.91
4530046.3	Bacteria	Proteobacteria	Alphaproteobacteria	Rhodospirillales	Acetobacteraceae	Acidiphilium	Acidiphilium cryptum	4	-24.06	68.40	78.12
4530046.3	Bacteria	Proteobacteria	Alphaproteobacteria	Rhodospirillales	Acetobacteraceae	Gluconacetobacter	Gluconacetobacter diazotrophicus	4	-37.76	69.49	107.46
4530046.3	Bacteria	Proteobacteria	Alphaproteobacteria	Rhodospirillales	Rhodospirillaceae	-	-	4	-26.40	74.48	78.70
4530046.3	Bacteria	Proteobacteria	Betaproteobacteria	Burkholderiales	Oxalobacteraceae	Herbaspirillum	Herbaspirillum seropedicae	4	-12.60	69.16	51.20
4530046.3	Bacteria	Proteobacteria	Betaproteobacteria	Burkholderiales	Oxalobacteraceae	Herminiimonas	Herminiimonas arsenicoxydans	4	-10.29	69.63	41.64
4530046.3	Bacteria	Proteobacteria	Deltaproteobacteria	Desulfobacterales	Desulfobacteraceae	Desulfococcus	Desulfococcus oleovorans	4	-23.67	85.00	71.33
4530046.3	Bacteria	Proteobacteria	Deltaproteobacteria	Desulfovibrionales	Desulfovibrionaceae	Desulfovibrio	-	4	-32.29	76.51	80.59
4530046.3	Bacteria	Proteobacteria	Deltaproteobacteria	Desulfuromonadales	Pelobacteraceae	Pelobacter	Pelobacter carbinolicus	4	-22.83	62.50	92.17
4530046.3	Bacteria	Proteobacteria	Epsilonproteobacteria	Campylobacterales	Campylobacteraceae	-	-	4	-38.31	77.41	106.15
4530046.3	Bacteria	Proteobacteria	Epsilonproteobacteria	Campylobacterales	Campylobacteraceae	Campylobacter	-	4	-70.96	79.96	169.85
4530046.3	Bacteria	Proteobacteria	Epsilonproteobacteria	Campylobacterales	Campylobacteraceae	Campylobacter	Campylobacter curvus	4	-41.50	71.84	112.50
4530046.3	Bacteria	Proteobacteria	Gammaproteobacteria	Alteromonadales	-	-	-	4	-6.79	62.93	44.09
4530046.3	Bacteria	Proteobacteria	Gammaproteobacteria	Chromatiales	Chromatiaceae	Nitrosococcus	Nitrosococcus watsoni	4	-7.38	75.31	36.50
4530046.3	Bacteria	Proteobacteria	Gammaproteobacteria	Enterobacteriales	Enterobacteriaceae	Escherichia	Escherichia coli	4	-24.75	99.74	56.37
4530046.3	Bacteria	Proteobacteria	Gammaproteobacteria	Pasteurellales	Pasteurellaceae	Actinobacillus	Actinobacillus minor	4	-12.00	68.97	51.50
4530046.3	Bacteria	Proteobacteria	Gammaproteobacteria	Pasteurellales	Pasteurellaceae	Aggregatibacter	Aggregatibacter aphrophilus	4	-6.50	64.87	40.00
4530046.3	Bacteria	Proteobacteria	Gammaproteobacteria	Pseudomonadales	Moraxellaceae	Psychrobacter	-	4	-21.61	67.85	68.54
4530046.3	Bacteria	Proteobacteria	Gammaproteobacteria	Pseudomonadales	Pseudomonadaceae	Pseudomonas	Pseudomonas fluorescens	4	-13.75	74.55	54.08
4530046.3	Bacteria	Proteobacteria	Gammaproteobacteria	Xanthomonadales	Xanthomonadaceae	Xanthomonas	-	4	-13.32	74.79	48.97
4530046.3	Bacteria	Proteobacteria	unclassified (derived from Proteobacteria)	unclassified (derived from Proteobacteria)	unclassified (derived from Proteobacteria)	Magnetococcus	Magnetococcus sp. MC-1	4	-18.00	62.76	66.00
4530046.3	Bacteria	Tenericutes	Mollicutes	Mycoplasmatales	Mycoplasmataceae	Mycoplasma	Mycoplasma arthritidis	4	-9.50	60.65	56.00
4530046.3	Bacteria	Tenericutes	Mollicutes	Mycoplasmatales	Mycoplasmataceae	Mycoplasma	Mycoplasma hominis	4	-17.20	68.59	66.50
4530046.3	Bacteria	Verrucomicrobia	Verrucomicrobiae	Verrucomicrobiales	Verrucomicrobia subdivision 3	unclassified (derived from Verrucomicrobia subdivision 3)	bacterium Ellin514	4	-14.46	60.46	63.69
4530046.3	Viruses	unclassified (derived from Viruses)	unclassified (derived from Viruses)	Caudovirales	unclassified (derived from Caudovirales)	unclassified (derived from Caudovirales)	-	4	-24.50	81.17	66.12
4530046.3	Bacteria	Acidobacteria	Solibacteres	Solibacterales	Solibacteraceae	Candidatus Solibacter	Candidatus Solibacter usitatus	3	-24.25	68.19	77.25
4530046.3	Bacteria	Acidobacteria	unclassified (derived from Acidobacteria)	unclassified (derived from Acidobacteria)	unclassified (derived from Acidobacteria)	Candidatus Koribacter	Candidatus Koribacter versatilis	3	-5.75	69.53	37.00
4530045.3	Bacteria	Actinobacteria	Actinobacteria (class)	Actinomycetales	Actinomycetaceae	Actinomyces	-	3	-30.19	88.13	74.67
4530046.3	Bacteria	Actinobacteria	Actinobacteria (class)	Actinomycetales	Nocardioidaceae	Aeromicrobium	Aeromicrobium marinum	3	-8.67	62.57	49.17
4530046.3	Bacteria	Bacteroidetes	Bacteroidia	Bacteroidales	Bacteroidaceae	Bacteroides	Bacteroides caccae	3	-6.00	64.40	36.83
4530045.3	Bacteria	Bacteroidetes	Bacteroidia	Bacteroidales	Bacteroidaceae	Bacteroides	Bacteroides helcogenes	3	-7.00	64.01	45.00
4530045.3	Bacteria	Bacteroidetes	Bacteroidia	Bacteroidales	Prevotellaceae	Prevotella	-	3	-34.21	72.52	101.29
4530046.3	Bacteria	Bacteroidetes	Bacteroidia	Bacteroidales	Prevotellaceae	Prevotella	Prevotella melaninogenica	3	-44.50	73.64	114.00
4530046.3	Bacteria	Bacteroidetes	Bacteroidia	Bacteroidales	Prevotellaceae	Prevotella	Prevotella oralis	3	-17.50	69.94	62.00
4530045.3	Bacteria	Bacteroidetes	Cytophagia	Cytophagales	Cytophagaceae	Dyadobacter	Dyadobacter fermentans	3	-16.75	68.02	61.50
4530045.3	Bacteria	Bacteroidetes	Cytophagia	Cytophagales	Cytophagaceae	Microscilla	Microscilla marina	3	-17.83	63.92	63.33
4530046.3	Bacteria	Bacteroidetes	Cytophagia	Cytophagales	Cytophagaceae	Microscilla	Microscilla sp. PRE1	3	-38.00	68.67	104.00
4530045.3	Bacteria	Bacteroidetes	Flavobacteria	Flavobacteriales	Flavobacteriaceae	Capnocytophaga	Capnocytophaga gingivalis	3	-14.93	68.72	54.30
4530046.3	Bacteria	Bacteroidetes	Flavobacteria	Flavobacteriales	Flavobacteriaceae	Flavobacterium	-	3	-10.19	62.02	48.62
4530046.3	Bacteria	Bacteroidetes	Flavobacteria	Flavobacteriales	Flavobacteriaceae	Leeuwenhoekiella	Leeuwenhoekiella blandensis	3	-9.33	61.66	49.00
4530046.3	Bacteria	Bacteroidetes	Flavobacteria	Flavobacteriales	Flavobacteriaceae	Psychroflexus	Psychroflexus torquis	3	-34.75	67.00	107.25
4530045.3	Bacteria	Bacteroidetes	Flavobacteria	Flavobacteriales	Flavobacteriaceae	Wautersiella	Wautersiella falsenii	3	-105.75	97.00	201.75
4530045.3	Bacteria	Bacteroidetes	Sphingobacteria	Sphingobacteriales	unclassified (derived from Sphingobacteriales)	unclassified (derived from Sphingobacteriales)	uncultured Sphingobacteriales bacterium HF0010_19H17	3	-17.50	68.83	62.67
4530045.3	Bacteria	Bacteroidetes	unclassified (derived from Bacteroidetes)	unclassified (derived from Bacteroidetes)	unclassified (derived from Bacteroidetes)	unclassified (derived from Bacteroidetes)	unidentified eubacterium SCB49	3	-23.20	67.93	77.00
4530046.3	Bacteria	Bacteroidetes	unclassified (derived from Bacteroidetes)	unclassified (derived from Bacteroidetes)	unclassified (derived from Bacteroidetes)	unclassified (derived from Bacteroidetes)	unidentified eubacterium SCB49	3	-7.40	67.23	44.00
4530046.3	Bacteria	Chloroflexi	Chloroflexi (class)	Herpetosiphonales	Herpetosiphonaceae	Herpetosiphon	Herpetosiphon aurantiacus	3	-8.80	71.61	39.10
4530046.3	Bacteria	Chloroflexi	Ktedonobacteria	Ktedonobacterales	Ktedonobacteraceae	Ktedonobacter	Ktedonobacter racemifer	3	-15.00	63.95	68.00
4530045.3	Eukaryota	Chordata	Mammalia	Carnivora	Canidae	Canis	Canis lupus	3	-15.05	82.06	49.09
4530046.3	Eukaryota	Chordata	Mammalia	unclassified (derived from Mammalia)	-	-	-	3	-7.82	93.31	28.53
4530046.3	Bacteria	Cyanobacteria	unclassified (derived from Cyanobacteria)	Nostocales	Nostocaceae	-	-	3	-6.38	64.95	35.62
4530046.3	Bacteria	Deinococcus-Thermus	Deinococci	Thermales	Thermaceae	Meiothermus	Meiothermus ruber	3	-5.75	66.36	37.25
4530046.3	Bacteria	Deinococcus-Thermus	Deinococci	Thermales	Thermaceae	Thermus	-	3	-104.89	95.68	192.46
4530046.3	Bacteria	Firmicutes	Bacilli	Bacillales	Bacillaceae	Bacillus	Bacillus cereus	3	-18.25	62.13	66.50
4530046.3	Bacteria	Firmicutes	Bacilli	Bacillales	Bacillaceae	Bacillus	Bacillus subtilis	3	-11.67	64.60	51.00
4530046.3	Bacteria	Firmicutes	Bacilli	Bacillales	Planococcaceae	Planococcus	Planococcus donghaensis	3	-7.14	65.64	42.86
4530046.3	Bacteria	Firmicutes	Bacilli	Bacillales	Staphylococcaceae	Staphylococcus	-	3	-10.95	67.86	49.69
4530046.3	Bacteria	Firmicutes	Bacilli	Lactobacillales	Lactobacillaceae	-	-	3	-9.50	62.84	46.25
4530046.3	Bacteria	Firmicutes	Bacilli	Lactobacillales	Lactobacillaceae	Lactobacillus	Lactobacillus crispatus	3	-25.00	64.44	89.00
4530046.3	Bacteria	Firmicutes	Bacilli	Lactobacillales	Lactobacillaceae	Lactobacillus	Lactobacillus reuteri	3	-31.05	84.73	74.35
4530046.3	Bacteria	Firmicutes	Bacilli	Lactobacillales	Streptococcaceae	Streptococcus	Streptococcus thermophilus	3	-16.00	67.08	58.00
4530045.3	Bacteria	Firmicutes	Clostridia	-	-	-	-	3	-8.33	66.39	46.00
4530046.3	Bacteria	Firmicutes	Clostridia	Clostridiales	Clostridiaceae	Alkaliphilus	Alkaliphilus metalliredigens	3	-8.00	72.97	37.00
4530046.3	Bacteria	Firmicutes	Clostridia	Clostridiales	Clostridiaceae	Clostridium	Clostridium difficile	3	-11.80	61.68	55.87
4530046.3	Bacteria	Firmicutes	Clostridia	Clostridiales	Clostridiales Family XI. Incertae Sedis	unclassified (derived from Clostridiales Family XI. Incertae Sedis)	Parvimonas micra	3	-8.00	65.91	44.00
4530046.3	Bacteria	Firmicutes	Clostridia	Clostridiales	unclassified (derived from Clostridiales)	Blautia	Blautia hansenii	3	-29.50	75.97	78.30
4530046.3	Bacteria	Firmicutes	Clostridia	Thermoanaerobacterales	Thermoanaerobacteraceae	-	-	3	-17.91	69.27	68.91
4530046.3	Bacteria	Firmicutes	Erysipelotrichi	Erysipelotrichales	Erysipelotrichaceae	Catenibacterium	Catenibacterium mitsuokai	3	-20.50	64.75	74.00
4530046.3	Bacteria	Firmicutes	Negativicutes	Selenomonadales	Veillonellaceae	Mitsuokella	Mitsuokella multacida	3	-10.60	67.31	45.60
4530046.3	Bacteria	Gemmatimonadetes	Gemmatimonadetes (class)	Gemmatimonadales	Gemmatimonadaceae	Gemmatimonas	Gemmatimonas aurantiaca	3	-10.83	64.84	49.00
4530046.3	Bacteria	Planctomycetes	Planctomycetacia	Planctomycetales	Planctomycetaceae	Gemmata	Gemmata obscuriglobus	3	-7.50	69.19	37.00
4530046.3	Bacteria	Proteobacteria	Alphaproteobacteria	Rhizobiales	Beijerinckiaceae	Beijerinckia	Beijerinckia indica	3	-15.00	61.55	58.50
4530046.3	Bacteria	Proteobacteria	Alphaproteobacteria	Rhizobiales	Bradyrhizobiaceae	Bradyrhizobium	Bradyrhizobium elkanii	3	-45.00	77.98	109.00
4530046.3	Bacteria	Proteobacteria	Alphaproteobacteria	Rhizobiales	Bradyrhizobiaceae	Bradyrhizobium	Bradyrhizobium sp.	3	-32.91	81.29	83.09
4530046.3	Bacteria	Proteobacteria	Alphaproteobacteria	Rhizobiales	Bradyrhizobiaceae	Bradyrhizobium	Bradyrhizobium sp. HWK12	3	-39.50	79.51	102.00
4530046.3	Bacteria	Proteobacteria	Alphaproteobacteria	Rhizobiales	Hyphomicrobiaceae	Hyphomicrobium	Hyphomicrobium denitrificans	3	-39.75	67.78	112.75
4530046.3	Bacteria	Proteobacteria	Alphaproteobacteria	Rhizobiales	Methylobacteriaceae	Methylobacterium	Methylobacterium extorquens	3	-30.17	74.19	87.00
4530046.3	Bacteria	Proteobacteria	Alphaproteobacteria	Rhizobiales	Methylobacteriaceae	Methylobacterium	Methylobacterium populi	3	-27.00	74.92	78.00
4530046.3	Bacteria	Proteobacteria	Alphaproteobacteria	Rhizobiales	Phyllobacteriaceae	Hoeflea	Hoeflea phototrophica	3	-37.40	69.69	106.80
4530046.3	Bacteria	Proteobacteria	Alphaproteobacteria	Rhizobiales	Rhizobiaceae	Rhizobium	Rhizobium etli	3	-39.25	70.32	118.57
4530046.3	Bacteria	Proteobacteria	Alphaproteobacteria	Rhodobacterales	-	-	-	3	-48.88	81.58	105.25
4530046.3	Bacteria	Proteobacteria	Alphaproteobacteria	Rickettsiales	unclassified (derived from Rickettsiales)	Candidatus Pelagibacter	Candidatus Pelagibacter sp. HTCC7211	3	-17.67	69.38	60.33
4530046.3	Bacteria	Proteobacteria	Alphaproteobacteria	Sphingomonadales	-	-	-	3	-23.67	77.25	70.30
4530046.3	Bacteria	Proteobacteria	Alphaproteobacteria	Sphingomonadales	Erythrobacteraceae	Erythrobacter	Erythrobacter litoralis	3	-25.75	65.85	89.50
4530046.3	Bacteria	Proteobacteria	Alphaproteobacteria	Sphingomonadales	Sphingomonadaceae	Citromicrobium	Citromicrobium bathyomarinum	3	-9.22	65.35	47.44
4530046.3	Bacteria	Proteobacteria	Alphaproteobacteria	Sphingomonadales	Sphingomonadaceae	Sphingopyxis	Sphingopyxis alaskensis	3	-14.57	63.56	66.71
4530045.3	Bacteria	Proteobacteria	Betaproteobacteria	-	-	-	-	3	-43.20	78.34	108.40
4530045.3	Bacteria	Proteobacteria	Betaproteobacteria	Burkholderiales	-	-	-	3	-6.75	67.69	37.75
4530046.3	Bacteria	Proteobacteria	Betaproteobacteria	Burkholderiales	Alcaligenaceae	Bordetella	Bordetella avium	3	-7.00	65.98	37.67
4530046.3	Bacteria	Proteobacteria	Betaproteobacteria	Burkholderiales	Alcaligenaceae	Bordetella	Bordetella petrii	3	-25.67	66.06	87.33
4530046.3	Bacteria	Proteobacteria	Betaproteobacteria	Burkholderiales	Burkholderiaceae	Burkholderia	Burkholderia pseudomallei	3	-18.88	72.27	61.00
4530046.3	Bacteria	Proteobacteria	Betaproteobacteria	Burkholderiales	Comamonadaceae	Acidovorax	Acidovorax avenae	3	-29.00	74.91	78.62
4530046.3	Bacteria	Proteobacteria	Betaproteobacteria	Burkholderiales	unclassified (derived from Burkholderiales)	Thiomonas	Thiomonas intermedia	3	-29.50	78.57	77.00
4530046.3	Bacteria	Proteobacteria	Deltaproteobacteria	Desulfovibrionales	Desulfovibrionaceae	Desulfovibrio	Desulfovibrio sp. 3_1_syn3	3	-30.86	69.15	86.86
4530046.3	Bacteria	Proteobacteria	Deltaproteobacteria	Myxococcales	Myxococcaceae	Anaeromyxobacter	Anaeromyxobacter sp. Fw109-5	3	-26.50	62.31	95.25
4530046.3	Bacteria	Proteobacteria	Epsilonproteobacteria	Campylobacterales	Campylobacteraceae	Campylobacter	Campylobacter fetus	3	-31.67	79.61	82.67
4530046.3	Bacteria	Proteobacteria	Gammaproteobacteria	Cardiobacteriales	Cardiobacteriaceae	Cardiobacterium	Cardiobacterium hominis	3	-9.00	70.08	42.71
4530045.3	Bacteria	Proteobacteria	Gammaproteobacteria	Enterobacteriales	Enterobacteriaceae	Enterobacter	-	3	-22.60	88.51	61.88
4530046.3	Bacteria	Proteobacteria	Gammaproteobacteria	Enterobacteriales	Enterobacteriaceae	Klebsiella	-	3	-8.43	68.54	40.79
4530045.3	Bacteria	Proteobacteria	Gammaproteobacteria	Enterobacteriales	Enterobacteriaceae	Yersinia	-	3	-15.00	79.17	48.00
4530045.3	Bacteria	Proteobacteria	Gammaproteobacteria	Pasteurellales	Pasteurellaceae	Mannheimia	Mannheimia haemolytica	3	-9.30	68.75	45.80
4530046.3	Bacteria	Proteobacteria	Gammaproteobacteria	Pasteurellales	Pasteurellaceae	Pasteurella	Pasteurella dagmatis	3	-24.83	74.81	71.83
4530046.3	Bacteria	Proteobacteria	Gammaproteobacteria	Pseudomonadales	Moraxellaceae	Enhydrobacter	Enhydrobacter aerosaccus	3	-12.33	75.13	45.00
4530046.3	Bacteria	Proteobacteria	Gammaproteobacteria	Pseudomonadales	Moraxellaceae	Moraxella	Moraxella bovis	3	-20.88	77.80	62.62
4530045.3	Bacteria	Proteobacteria	Gammaproteobacteria	Pseudomonadales	Moraxellaceae	Psychrobacter	Psychrobacter cryohalolentis	3	-15.00	73.99	47.57
4530046.3	Bacteria	Proteobacteria	Gammaproteobacteria	Thiotrichales	Thiotrichaceae	Beggiatoa	Beggiatoa sp. PS	3	-29.33	70.88	91.67
4530045.3	Bacteria	Proteobacteria	Gammaproteobacteria	Vibrionales	Vibrionaceae	Vibrio	Vibrio cholerae	3	-13.00	63.69	66.67
4530046.3	Bacteria	Proteobacteria	Gammaproteobacteria	unclassified (derived from Gammaproteobacteria)	unclassified (derived from Gammaproteobacteria)	Reinekea	Reinekea blandensis	3	-5.50	64.39	39.50
4530046.3	Bacteria	Proteobacteria	Gammaproteobacteria	unclassified (derived from Gammaproteobacteria)	unclassified (derived from Gammaproteobacteria)	unclassified (derived from Gammaproteobacteria)	marine gamma proteobacterium HTCC2080	3	-8.50	77.83	43.50
4530046.3	Bacteria	Spirochaetes	Spirochaetes (class)	Spirochaetales	Spirochaetaceae	Treponema	Treponema vincentii	3	-19.25	75.39	57.00
4530046.3	Eukaryota	Streptophyta	Liliopsida	Poales	Poaceae	Oryza	Oryza sativa	3	-6.00	76.38	29.67
4530046.3	Bacteria	Synergistetes	Synergistia	Synergistales	Synergistaceae	Jonquetella	Jonquetella anthropi	3	-8.00	69.05	42.00
4530046.3	Bacteria	Tenericutes	Mollicutes	Mycoplasmatales	Mycoplasmataceae	Mycoplasma	Mycoplasma crocodyli	3	-18.40	80.23	54.80
4530045.3	Bacteria	Tenericutes	Mollicutes	Mycoplasmatales	Mycoplasmataceae	Mycoplasma	Mycoplasma penetrans	3	-13.25	65.86	60.50
4530045.3	Bacteria	Thermotogae	Thermotogae (class)	Thermotogales	Thermotogaceae	Thermotoga	Thermotoga naphthophila	3	-19.00	63.51	74.00
4530046.3	Bacteria	Verrucomicrobia	-	-	-	-	-	3	-24.00	60.62	85.00
4530046.3	Eukaryota	unclassified (derived from Eukaryota)	Florideophyceae	Thoreales	Thoreaceae	-	-	3	-36.83	71.53	106.67
4530046.3	Eukaryota	unclassified (derived from Eukaryota)	unclassified (derived from Eukaryota)	Choanoflagellida	Codonosigidae	Monosiga	Monosiga brevicollis	3	-5.47	83.40	34.65
4530046.3	Viruses	unclassified (derived from Viruses)	unclassified (derived from Viruses)	Caudovirales	Myoviridae	T4-like viruses	Enterobacteria phage T4 sensu lato	3	-72.50	95.43	134.00
4530046.3	Viruses	unclassified (derived from Viruses)	unclassified (derived from Viruses)	Caudovirales	Siphoviridae	unclassified (derived from Siphoviridae)	-	3	-55.91	81.05	127.09
4530046.3	Bacteria	Actinobacteria	Actinobacteria (class)	Actinomycetales	Beutenbergiaceae	Beutenbergia	Beutenbergia cavernae	2	-6.00	68.67	33.33
4530046.3	Bacteria	Actinobacteria	Actinobacteria (class)	Actinomycetales	Streptomycetaceae	Streptomyces	Streptomyces sp. AA4	2	-10.50	61.38	47.50
4530046.3	Bacteria	Actinobacteria	Actinobacteria (class)	Coriobacteriales	Coriobacteriaceae	Slackia	Slackia heliotrinireducens	2	-22.00	67.86	77.00
4530046.3	Bacteria	Actinobacteria	Actinobacteria (class)	Rubrobacterales	Rubrobacteraceae	Rubrobacter	Rubrobacter xylanophilus	2	-10.00	62.75	51.00
4530046.3	Eukaryota	Arthropoda	Insecta	Hymenoptera	Formicidae	Harpegnathos	Harpegnathos saltator	2	-18.00	75.58	63.50
4530046.3	Bacteria	Bacteroidetes	Bacteroidia	Bacteroidales	Bacteroidaceae	Bacteroides	Bacteroides coprocola	2	-19.22	68.67	70.78
4530046.3	Bacteria	Bacteroidetes	Bacteroidia	Bacteroidales	Bacteroidaceae	Bacteroides	Bacteroides coprophilus	2	-8.67	65.75	46.67
4530046.3	Bacteria	Bacteroidetes	Bacteroidia	Bacteroidales	Bacteroidaceae	Bacteroides	Bacteroides eggerthii	2	-54.57	70.56	140.29
4530046.3	Bacteria	Bacteroidetes	Bacteroidia	Bacteroidales	Bacteroidaceae	Bacteroides	Bacteroides sp.	2	-24.00	83.78	66.00
4530046.3	Bacteria	Bacteroidetes	Bacteroidia	Bacteroidales	Bacteroidaceae	Bacteroides	Bacteroides sp. 1_1_14	2	-9.00	73.33	37.50
4530046.3	Bacteria	Bacteroidetes	Bacteroidia	Bacteroidales	Bacteroidaceae	Bacteroides	Bacteroides sp. 20_3	2	-12.50	60.87	56.50
4530045.3	Bacteria	Bacteroidetes	Bacteroidia	Bacteroidales	Bacteroidaceae	Bacteroides	Bacteroides sp. D20	2	-26.00	79.86	72.00
4530046.3	Bacteria	Bacteroidetes	Bacteroidia	Bacteroidales	Bacteroidaceae	Bacteroides	Bacteroides stercoris	2	-19.50	68.92	62.50
4530045.3	Bacteria	Bacteroidetes	Bacteroidia	Bacteroidales	Prevotellaceae	Prevotella	Prevotella bryantii	2	-29.00	71.55	86.50
4530046.3	Bacteria	Bacteroidetes	Bacteroidia	Bacteroidales	Prevotellaceae	Prevotella	Prevotella marshii	2	-8.50	68.75	40.50
4530046.3	Bacteria	Bacteroidetes	Bacteroidia	Bacteroidales	Prevotellaceae	Prevotella	Prevotella salivae	2	-8.25	76.94	36.00
4530046.3	Bacteria	Bacteroidetes	Bacteroidia	Bacteroidales	Rikenellaceae	Alistipes	Alistipes putredinis	2	-16.67	60.91	67.33
4530046.3	Bacteria	Bacteroidetes	Flavobacteria	Flavobacteriales	Blattabacteriaceae	Blattabacterium	-	2	-6.75	80.70	33.00
4530046.3	Bacteria	Bacteroidetes	Flavobacteria	Flavobacteriales	Flavobacteriaceae	Capnocytophaga	Capnocytophaga canimorsus	2	-19.61	94.01	49.69
4530045.3	Bacteria	Bacteroidetes	Flavobacteria	Flavobacteriales	Flavobacteriaceae	Empedobacter	Empedobacter brevis	2	-104.50	96.86	192.50
4530045.3	Bacteria	Bacteroidetes	Flavobacteria	Flavobacteriales	Flavobacteriaceae	Flavobacterium	Flavobacterium sp. 4H	2	-53.00	88.24	112.50
4530045.3	Bacteria	Bacteroidetes	Flavobacteria	unclassified (derived from Flavobacteria)	unclassified (derived from Flavobacteria)	unclassified (derived from Flavobacteria)	Flavobacteria bacterium BBFL7	2	-19.00	62.57	73.33
4530046.3	Bacteria	Bacteroidetes	Sphingobacteria	Sphingobacteriales	Rhodothermaceae	-	-	2	-10.50	62.38	50.50
4530046.3	Bacteria	Bacteroidetes	Sphingobacteria	Sphingobacteriales	Rhodothermaceae	Salinibacter	Salinibacter ruber	2	-9.00	64.87	44.00
4530045.3	Bacteria	Bacteroidetes	Sphingobacteria	Sphingobacteriales	Sphingobacteriaceae	Sphingobacterium	Sphingobacterium sp. 238C5	2	-17.00	85.19	52.00
4530046.3	Bacteria	Chlorobi	Chlorobia	Chlorobiales	Chlorobiaceae	-	-	2	-30.41	63.44	101.18
4530046.3	Bacteria	Chlorobi	Chlorobia	Chlorobiales	Chlorobiaceae	Chloroherpeton	Chloroherpeton thalassium	2	-14.83	82.62	45.00
4530045.3	Eukaryota	Chordata	Actinopterygii	Cypriniformes	Cyprinidae	Danio	Danio rerio	2	-20.00	100.00	50.00
4530046.3	Eukaryota	Chordata	Mammalia	Monotremata	Ornithorhynchidae	Ornithorhynchus	Ornithorhynchus anatinus	2	-5.00	69.08	36.50
4530046.3	Eukaryota	Chordata	Mammalia	Primates	Cercopithecidae	Macaca	Macaca mulatta	2	-20.50	67.83	73.50
4530046.3	Bacteria	Cyanobacteria	unclassified (derived from Cyanobacteria)	Nostocales	Nostocaceae	Nostoc	Nostoc punctiforme	2	-11.50	73.56	54.50
4530046.3	Bacteria	Cyanobacteria	unclassified (derived from Cyanobacteria)	Nostocales	Nostocaceae	Nostoc	Nostoc sp. PCC 7120	2	-6.00	66.45	37.50
4530045.3	Bacteria	Cyanobacteria	unclassified (derived from Cyanobacteria)	Oscillatoriales	unclassified (derived from Oscillatoriales)	Arthrospira	Arthrospira maxima	2	-9.00	66.60	38.43
4530046.3	Bacteria	Cyanobacteria	unclassified (derived from Cyanobacteria)	Prochlorales	Prochlorococcaceae	Prochlorococcus	Prochlorococcus marinus	2	-6.00	63.22	38.50
4530046.3	Bacteria	Elusimicrobia	unclassified (derived from Elusimicrobia)	unclassified (derived from Elusimicrobia)	unclassified (derived from Elusimicrobia)	unclassified (derived from Elusimicrobia)	uncultured Termite group 1 bacterium	2	-9.40	71.71	42.00
4530045.3	Archaea	Euryarchaeota	Methanomicrobia	Methanosarcinales	Methanosarcinaceae	Methanococcoides	Methanococcoides burtonii	2	-40.00	62.79	129.00
4530046.3	Archaea	Euryarchaeota	Methanomicrobia	Methanosarcinales	Methanosarcinaceae	Methanosarcina	Methanosarcina barkeri	2	-9.00	75.00	40.00
4530046.3	Bacteria	Fibrobacteres	Fibrobacteres (class)	Fibrobacterales	Fibrobacteraceae	Fibrobacter	Fibrobacter succinogenes	2	-8.50	69.09	41.50
4530046.3	Bacteria	Firmicutes	Bacilli	Bacillales	Bacillaceae	Bacillus	Bacillus coahuilensis	2	-13.33	65.42	56.67
4530046.3	Bacteria	Firmicutes	Bacilli	Bacillales	Bacillaceae	Bacillus	Bacillus megaterium	2	-11.12	64.56	53.75
4530046.3	Bacteria	Firmicutes	Bacilli	Bacillales	Bacillaceae	Geobacillus	Geobacillus sp. WCH70	2	-12.50	100.00	36.50
4530046.3	Bacteria	Firmicutes	Bacilli	Bacillales	Bacillaceae	Geobacillus	Geobacillus sp. Y4.1MC1	2	-10.50	74.61	46.00
4530046.3	Bacteria	Firmicutes	Bacilli	Lactobacillales	Carnobacteriaceae	Carnobacterium	Carnobacterium sp. AT7	2	-21.43	73.43	62.57
4530045.3	Bacteria	Firmicutes	Bacilli	Lactobacillales	Streptococcaceae	Streptococcus	Streptococcus infantarius	2	-5.00	66.67	36.00
4530046.3	Bacteria	Firmicutes	Bacilli	Lactobacillales	Streptococcaceae	Streptococcus	Streptococcus pyogenes	2	-37.92	73.59	98.50
4530046.3	Bacteria	Firmicutes	Bacilli	Lactobacillales	Streptococcaceae	Streptococcus	Streptococcus sp. 2_1_36FAA	2	-13.00	100.00	34.50
4530046.3	Bacteria	Firmicutes	Clostridia	Clostridiales	Clostridiaceae	Clostridium	Clostridium scindens	2	-15.33	65.20	63.67
4530046.3	Bacteria	Firmicutes	Clostridia	Clostridiales	Clostridiales Family XI. Incertae Sedis	Finegoldia	Finegoldia magna	2	-7.94	74.48	37.33
4530046.3	Bacteria	Firmicutes	Clostridia	Clostridiales	Eubacteriaceae	Eubacterium	Eubacterium saburreum	2	-8.00	61.45	43.80
4530046.3	Bacteria	Firmicutes	Clostridia	Clostridiales	Eubacteriaceae	Eubacterium	Eubacterium siraeum	2	-36.75	83.75	85.50
4530046.3	Bacteria	Firmicutes	Clostridia	Clostridiales	Heliobacteriaceae	Heliobacterium	Heliobacterium modesticaldum	2	-12.00	68.29	54.50
4530046.3	Bacteria	Firmicutes	Clostridia	Clostridiales	Lachnospiraceae	Butyrivibrio	Butyrivibrio crossotus	2	-20.50	96.72	50.00
4530046.3	Bacteria	Firmicutes	Clostridia	Clostridiales	Peptococcaceae	Desulfitobacterium	Desulfitobacterium hafniense	2	-22.40	64.28	80.10
4530046.3	Bacteria	Firmicutes	Clostridia	Clostridiales	Peptostreptococcaceae	Filifactor	Filifactor alocis	2	-7.67	71.92	39.33
4530046.3	Bacteria	Firmicutes	Clostridia	Clostridiales	Ruminococcaceae	Ruminococcus	-	2	-6.30	66.48	35.70
4530046.3	Bacteria	Firmicutes	Clostridia	Clostridiales	Ruminococcaceae	Ruminococcus	Ruminococcus torques	2	-19.83	62.89	76.17
4530046.3	Bacteria	Firmicutes	Clostridia	Clostridiales	Ruminococcaceae	unclassified (derived from Ruminococcaceae)	Ruminococcaceae bacterium D16	2	-20.33	71.74	62.00
4530046.3	Bacteria	Firmicutes	Clostridia	Clostridiales	unclassified (derived from Clostridiales)	unclassified (derived from Clostridiales)	butyrate-producing bacterium SS3/4	2	-26.67	77.96	70.50
4530045.3	Bacteria	Firmicutes	Erysipelotrichi	Erysipelotrichales	Erysipelotrichaceae	Erysipelothrix	Erysipelothrix rhusiopathiae	2	-7.00	66.09	38.50
4530046.3	Bacteria	Firmicutes	Negativicutes	Selenomonadales	-	-	-	2	-13.36	84.12	42.93
4530046.3	Bacteria	Firmicutes	Negativicutes	Selenomonadales	Acidaminococcaceae	-	-	2	-43.50	79.03	108.50
4530046.3	Bacteria	Firmicutes	Negativicutes	Selenomonadales	Veillonellaceae	Selenomonas	Selenomonas sputigena	2	-22.00	72.88	66.00
4530046.3	Bacteria	Firmicutes	Negativicutes	Selenomonadales	Veillonellaceae	Veillonella	Veillonella parvula	2	-5.67	62.55	42.33
4530046.3	Bacteria	Fusobacteria	Fusobacteria (class)	Fusobacteriales	Fusobacteriaceae	Fusobacterium	-	2	-14.60	78.09	49.00
4530046.3	Bacteria	Nitrospirae	Nitrospira (class)	Nitrospirales	Nitrospiraceae	Thermodesulfovibrio	Thermodesulfovibrio yellowstonii	2	-39.50	67.47	115.50
4530046.3	Bacteria	Planctomycetes	Planctomycetacia	Planctomycetales	Planctomycetaceae	Planctomyces	Planctomyces brasiliensis	2	-6.50	70.00	37.50
4530046.3	Bacteria	Proteobacteria	Alphaproteobacteria	Rhizobiales	Aurantimonadaceae	Aurantimonas	Aurantimonas manganoxydans	2	-26.80	74.17	78.60
4530046.3	Bacteria	Proteobacteria	Alphaproteobacteria	Rhizobiales	Bradyrhizobiaceae	Nitrobacter	Nitrobacter winogradskyi	2	-38.33	84.66	95.00
4530046.3	Bacteria	Proteobacteria	Alphaproteobacteria	Rhizobiales	Hyphomicrobiaceae	Rhodomicrobium	Rhodomicrobium vannielii	2	-57.00	80.21	124.67
4530046.3	Bacteria	Proteobacteria	Alphaproteobacteria	Rhizobiales	Phyllobacteriaceae	Parvibaculum	Parvibaculum lavamentivorans	2	-50.40	79.17	118.80
4530046.3	Bacteria	Proteobacteria	Alphaproteobacteria	Rhodobacterales	Hyphomonadaceae	Hyphomonas	Hyphomonas neptunium	2	-38.50	68.43	116.50
4530046.3	Bacteria	Proteobacteria	Alphaproteobacteria	Rhodobacterales	Rhodobacteraceae	Oceanicola	Oceanicola batsensis	2	-15.60	68.11	62.80
4530046.3	Bacteria	Proteobacteria	Alphaproteobacteria	Rhodobacterales	Rhodobacteraceae	Rhodobacter	Rhodobacter sp. SW2	2	-5.00	71.77	39.50
4530046.3	Bacteria	Proteobacteria	Alphaproteobacteria	Rhodobacterales	Rhodobacteraceae	Roseobacter	Roseobacter sp. GAI101	2	-28.00	76.19	75.50
4530046.3	Bacteria	Proteobacteria	Alphaproteobacteria	Rhodobacterales	Rhodobacteraceae	Roseovarius	-	2	-7.75	74.17	35.00
4530046.3	Bacteria	Proteobacteria	Alphaproteobacteria	Rhodospirillales	Acetobacteraceae	-	-	2	-27.60	61.97	102.30
4530046.3	Bacteria	Proteobacteria	Alphaproteobacteria	Rhodospirillales	Acetobacteraceae	Gluconacetobacter	Gluconacetobacter hansenii	2	-7.25	67.83	44.50
4530046.3	Bacteria	Proteobacteria	Alphaproteobacteria	Rhodospirillales	Acetobacteraceae	Roseomonas	Roseomonas cervicalis	2	-15.50	64.50	60.50
4530046.3	Bacteria	Proteobacteria	Alphaproteobacteria	Rhodospirillales	Rhodospirillaceae	Magnetospirillum	Magnetospirillum gryphiswaldense	2	-9.50	74.38	39.00
4530046.3	Bacteria	Proteobacteria	Alphaproteobacteria	Rhodospirillales	Rhodospirillaceae	Magnetospirillum	Magnetospirillum magneticum	2	-14.50	64.69	58.00
4530046.3	Bacteria	Proteobacteria	Alphaproteobacteria	Sphingomonadales	Sphingomonadaceae	Sphingobium	Sphingobium japonicum	2	-19.40	74.59	64.00
4530046.3	Bacteria	Proteobacteria	Alphaproteobacteria	Sphingomonadales	Sphingomonadaceae	Sphingomonas	-	2	-12.80	62.56	63.40
4530046.3	Bacteria	Proteobacteria	Betaproteobacteria	Burkholderiales	Burkholderiaceae	Burkholderia	Burkholderia phytofirmans	2	-19.88	71.74	64.50
4530046.3	Bacteria	Proteobacteria	Betaproteobacteria	Burkholderiales	Burkholderiaceae	Burkholderia	Burkholderia sp. Ch1-1	2	-24.00	77.27	68.00
4530046.3	Bacteria	Proteobacteria	Betaproteobacteria	Burkholderiales	Burkholderiaceae	Burkholderia	Burkholderia thailandensis	2	-16.00	81.80	52.50
4530046.3	Bacteria	Proteobacteria	Betaproteobacteria	Burkholderiales	Burkholderiaceae	Cupriavidus	-	2	-27.09	64.67	84.27
4530045.3	Bacteria	Proteobacteria	Betaproteobacteria	Burkholderiales	Burkholderiaceae	Ralstonia	-	2	-63.15	92.25	130.95
4530046.3	Bacteria	Proteobacteria	Betaproteobacteria	Burkholderiales	Comamonadaceae	Albidiferax	Albidiferax ferrireducens	2	-35.83	65.26	109.83
4530046.3	Bacteria	Proteobacteria	Betaproteobacteria	Burkholderiales	Comamonadaceae	Comamonas	Comamonas testosteroni	2	-36.62	90.10	81.00
4530045.3	Bacteria	Proteobacteria	Betaproteobacteria	Gallionellales	Gallionellaceae	Sideroxydans	Sideroxydans lithotrophicus	2	-5.33	61.17	42.67
4530046.3	Bacteria	Proteobacteria	Betaproteobacteria	Methylophilales	Methylophilaceae	Methylotenera	Methylotenera mobilis	2	-5.50	64.77	35.50
4530046.3	Bacteria	Proteobacteria	Betaproteobacteria	Neisseriales	Neisseriaceae	Lutiella	Lutiella nitroferrum	2	-14.67	67.31	55.33
4530046.3	Bacteria	Proteobacteria	Betaproteobacteria	Neisseriales	Neisseriaceae	Neisseria	Neisseria lactamica	2	-22.89	84.31	63.56
4530046.3	Bacteria	Proteobacteria	Betaproteobacteria	Rhodocyclales	Rhodocyclaceae	Aromatoleum	Aromatoleum aromaticum	2	-23.33	65.40	80.33
4530045.3	Bacteria	Proteobacteria	Betaproteobacteria	Rhodocyclales	Rhodocyclaceae	Dechloromonas	Dechloromonas aromatica	2	-27.50	78.06	78.50
4530046.3	Bacteria	Proteobacteria	Deltaproteobacteria	Myxococcales	Cystobacteraceae	Stigmatella	Stigmatella aurantiaca	2	-15.57	67.49	59.29
4530046.3	Bacteria	Proteobacteria	Deltaproteobacteria	Myxococcales	Myxococcaceae	Anaeromyxobacter	-	2	-8.00	61.54	39.00
4530046.3	Bacteria	Proteobacteria	Epsilonproteobacteria	-	-	-	-	2	-10.23	72.83	45.69
4530046.3	Bacteria	Proteobacteria	Epsilonproteobacteria	Campylobacterales	Campylobacteraceae	Campylobacter	Campylobacter coli	2	-8.00	61.17	43.00
4530045.3	Bacteria	Proteobacteria	Gammaproteobacteria	Enterobacteriales	Enterobacteriaceae	Edwardsiella	Edwardsiella tarda	2	-9.80	67.87	41.00
4530046.3	Bacteria	Proteobacteria	Gammaproteobacteria	Enterobacteriales	Enterobacteriaceae	Escherichia	-	2	-86.00	99.93	156.50
4530046.3	Bacteria	Proteobacteria	Gammaproteobacteria	Enterobacteriales	Enterobacteriaceae	Escherichia	Escherichia sp. 3_2_53FAA	2	-6.00	60.98	41.00
4530045.3	Bacteria	Proteobacteria	Gammaproteobacteria	Enterobacteriales	Enterobacteriaceae	Salmonella	Salmonella enterica	2	-13.83	71.02	46.00
4530046.3	Bacteria	Proteobacteria	Gammaproteobacteria	Legionellales	Legionellaceae	Legionella	Legionella longbeachae	2	-6.50	77.53	38.50
4530046.3	Bacteria	Proteobacteria	Gammaproteobacteria	Legionellales	Legionellaceae	Legionella	Legionella pneumophila	2	-14.33	80.00	45.00
4530045.3	Bacteria	Proteobacteria	Gammaproteobacteria	Pasteurellales	Pasteurellaceae	Actinobacillus	Actinobacillus ureae	2	-34.20	92.01	76.40
4530046.3	Bacteria	Proteobacteria	Gammaproteobacteria	Pseudomonadales	-	-	-	2	-32.40	76.13	86.33
4530045.3	Bacteria	Proteobacteria	Gammaproteobacteria	Pseudomonadales	Moraxellaceae	Acinetobacter	-	2	-15.22	61.17	61.96
4530045.3	Bacteria	Proteobacteria	Gammaproteobacteria	Pseudomonadales	Moraxellaceae	Acinetobacter	Acinetobacter johnsonii	2	-22.17	96.42	52.00
4530046.3	Bacteria	Proteobacteria	Gammaproteobacteria	Pseudomonadales	Pseudomonadaceae	Pseudomonas	Pseudomonas mendocina	2	-51.00	72.22	132.50
4530046.3	Bacteria	Proteobacteria	Gammaproteobacteria	Thiotrichales	Piscirickettsiaceae	Thiomicrospira	Thiomicrospira crunogena	2	-6.40	72.61	38.80
4530046.3	Eukaryota	Streptophyta	unclassified (derived from Streptophyta)	Malpighiales	Euphorbiaceae	Ricinus	Ricinus communis	2	-9.50	73.27	38.50
4530045.3	Bacteria	Tenericutes	Mollicutes	Mycoplasmatales	Mycoplasmataceae	Mycoplasma	Mycoplasma fermentans	2	-15.67	60.75	71.00
4530045.3	Bacteria	Tenericutes	Mollicutes	Mycoplasmatales	Mycoplasmataceae	Mycoplasma	Mycoplasma gallisepticum	2	-10.00	67.35	49.00
4530046.3	Bacteria	Tenericutes	Mollicutes	Mycoplasmatales	Mycoplasmataceae	Mycoplasma	Mycoplasma mycoides	2	-5.29	78.72	32.43
4530046.3	Bacteria	Tenericutes	Mollicutes	Mycoplasmatales	Mycoplasmataceae	Ureaplasma	Ureaplasma felinum	2	-32.67	88.31	77.00
4530046.3	Bacteria	Verrucomicrobia	Opitutae	unclassified (derived from Opitutae)	Opitutaceae	Opitutus	Opitutus terrae	2	-12.50	63.84	56.50
4530046.3	Eukaryota	unclassified (derived from Eukaryota)	unclassified (derived from Eukaryota)	Kinetoplastida	Trypanosomatidae	Trypanosoma	Trypanosoma cruzi	2	-34.60	98.20	73.80
4530046.3	Viruses	unclassified (derived from Viruses)	unclassified (derived from Viruses)	Caudovirales	Myoviridae	unclassified (derived from Myoviridae)	-	2	-38.50	95.40	79.00
4530046.3	Archaea	-	-	-	-	-	-	1	-6.25	74.17	31.50
4530046.3	Bacteria	Acidobacteria	Acidobacteria (class)	Acidobacteriales	Acidobacteriaceae	Terriglobus	Terriglobus saanensis	1	-6.00	62.86	35.00
4530045.3	Bacteria	Actinobacteria	Actinobacteria (class)	Actinomycetales	-	-	-	1	-19.50	72.45	63.50
4530046.3	Bacteria	Actinobacteria	Actinobacteria (class)	Actinomycetales	Actinomycetaceae	Actinomyces	-	1	-32.55	91.66	71.00
4530045.3	Bacteria	Actinobacteria	Actinobacteria (class)	Actinomycetales	Actinomycetaceae	Actinomyces	Actinomyces sp. oral taxon 178	1	-50.00	100.00	93.00
4530045.3	Bacteria	Actinobacteria	Actinobacteria (class)	Actinomycetales	Actinomycetaceae	Arcanobacterium	Arcanobacterium haemolyticum	1	-10.00	60.00	50.00
4530046.3	Bacteria	Actinobacteria	Actinobacteria (class)	Actinomycetales	Brevibacteriaceae	Brevibacterium	Brevibacterium linens	1	-5.00	62.50	40.00
4530046.3	Bacteria	Actinobacteria	Actinobacteria (class)	Actinomycetales	Frankiaceae	Frankia	Frankia sp. EUN1f	1	-8.00	72.97	37.00
4530046.3	Bacteria	Actinobacteria	Actinobacteria (class)	Actinomycetales	Jonesiaceae	Jonesia	Jonesia denitrificans	1	-8.00	60.98	41.00
4530046.3	Bacteria	Actinobacteria	Actinobacteria (class)	Actinomycetales	Kineosporiaceae	Kineococcus	Kineococcus radiotolerans	1	-12.00	73.82	49.00
4530046.3	Bacteria	Actinobacteria	Actinobacteria (class)	Actinomycetales	Microbacteriaceae	Clavibacter	Clavibacter michiganensis	1	-5.00	64.10	39.00
4530045.3	Bacteria	Actinobacteria	Actinobacteria (class)	Actinomycetales	Microbacteriaceae	Leifsonia	Leifsonia xyli	1	-24.20	72.10	76.00
4530045.3	Bacteria	Actinobacteria	Actinobacteria (class)	Actinomycetales	Micrococcaceae	-	-	1	-41.29	88.30	89.29
4530046.3	Bacteria	Actinobacteria	Actinobacteria (class)	Actinomycetales	Micrococcaceae	Arthrobacter	Arthrobacter chlorophenolicus	1	-27.00	60.20	98.00
4530046.3	Bacteria	Actinobacteria	Actinobacteria (class)	Actinomycetales	Micromonosporaceae	Micromonospora	Micromonospora sp. L5	1	-6.00	64.71	34.00
4530046.3	Bacteria	Actinobacteria	Actinobacteria (class)	Actinomycetales	Mycobacteriaceae	Mycobacterium	Mycobacterium parascrofulaceum	1	-17.00	70.18	63.17
4530046.3	Bacteria	Actinobacteria	Actinobacteria (class)	Actinomycetales	Mycobacteriaceae	Mycobacterium	Mycobacterium smegmatis	1	-14.50	67.42	55.50
4530046.3	Bacteria	Actinobacteria	Actinobacteria (class)	Actinomycetales	Nakamurellaceae	Nakamurella	Nakamurella multipartita	1	-9.00	76.32	38.00
4530046.3	Bacteria	Actinobacteria	Actinobacteria (class)	Actinomycetales	Nocardiaceae	-	-	1	-16.50	61.29	62.83
4530045.3	Bacteria	Actinobacteria	Actinobacteria (class)	Actinomycetales	Nocardiaceae	Rhodococcus	-	1	-11.25	61.40	55.50
4530046.3	Bacteria	Actinobacteria	Actinobacteria (class)	Actinomycetales	Nocardiopsaceae	Thermobifida	Thermobifida fusca	1	-12.00	76.64	51.33
4530046.3	Bacteria	Actinobacteria	Actinobacteria (class)	Actinomycetales	Propionibacteriaceae	Propionibacterium	Propionibacterium acnes	1	-5.50	64.58	38.00
4530045.3	Bacteria	Actinobacteria	Actinobacteria (class)	Actinomycetales	Pseudonocardiaceae	Saccharopolyspora	Saccharopolyspora erythraea	1	-7.33	64.37	41.00
4530046.3	Bacteria	Actinobacteria	Actinobacteria (class)	Actinomycetales	Streptomycetaceae	Streptomyces	Streptomyces griseoflavus	1	-9.00	60.78	51.00
4530046.3	Bacteria	Actinobacteria	Actinobacteria (class)	Bifidobacteriales	Bifidobacteriaceae	Scardovia	Scardovia inopinata	1	-16.00	61.90	63.00
4530046.3	Bacteria	Actinobacteria	Actinobacteria (class)	Coriobacteriales	Coriobacteriaceae	Collinsella	Collinsella aerofaciens	1	-10.00	65.91	44.00
4530046.3	Eukaryota	Apicomplexa	Aconoidasida	Haemosporida	unclassified (derived from Haemosporida)	Plasmodium	Plasmodium berghei	1	-5.00	77.42	31.00
4530046.3	Bacteria	Aquificae	Aquificae (class)	Aquificales	Aquificaceae	Aquifex	Aquifex pyrophilus	1	-8.00	64.44	45.00
4530045.3	Eukaryota	Ascomycota	Saccharomycetes	Saccharomycetales	unclassified (derived from Saccharomycetales)	Candida	Candida albicans	1	-7.00	84.38	32.00
4530046.3	Eukaryota	Ascomycota	Sordariomycetes	Hypocreales	Clavicipitaceae	Metarhizium	Metarhizium anisopliae	1	-10.00	63.46	52.00
4530046.3	Bacteria	Bacteroidetes	Bacteroidia	Bacteroidales	Bacteroidaceae	Bacteroides	Bacteroides ovatus	1	-53.00	71.54	130.00
4530046.3	Bacteria	Bacteroidetes	Bacteroidia	Bacteroidales	Bacteroidaceae	Bacteroides	Bacteroides sp. 3_1_33FAA	1	-29.00	76.54	81.00
4530046.3	Bacteria	Bacteroidetes	Bacteroidia	Bacteroidales	Bacteroidaceae	Bacteroides	Bacteroides sp. 3_2_5	1	-32.00	65.62	96.00
4530046.3	Bacteria	Bacteroidetes	Bacteroidia	Bacteroidales	Bacteroidaceae	Bacteroides	Bacteroides vulgatus	1	-9.00	62.22	45.00
4530046.3	Bacteria	Bacteroidetes	Bacteroidia	Bacteroidales	Porphyromonadaceae	-	-	1	-5.50	69.73	38.00
4530046.3	Bacteria	Bacteroidetes	Bacteroidia	Bacteroidales	Porphyromonadaceae	Parabacteroides	Parabacteroides johnsonii	1	-30.00	72.84	81.00
4530045.3	Bacteria	Bacteroidetes	Bacteroidia	Bacteroidales	Porphyromonadaceae	Parabacteroides	Parabacteroides merdae	1	-14.33	65.58	58.00
4530045.3	Bacteria	Bacteroidetes	Bacteroidia	Bacteroidales	Porphyromonadaceae	Porphyromonas	Porphyromonas endodontalis	1	-42.00	70.54	112.00
4530046.3	Bacteria	Bacteroidetes	Bacteroidia	Bacteroidales	Prevotellaceae	Prevotella	Prevotella bergensis	1	-53.00	87.85	107.00
4530046.3	Bacteria	Bacteroidetes	Bacteroidia	Bacteroidales	Prevotellaceae	Prevotella	Prevotella buccae	1	-25.00	64.29	84.00
4530045.3	Bacteria	Bacteroidetes	Bacteroidia	Bacteroidales	Prevotellaceae	Prevotella	Prevotella buccae	1	-36.00	70.07	100.00
4530046.3	Bacteria	Bacteroidetes	Bacteroidia	Bacteroidales	Prevotellaceae	Prevotella	Prevotella sp. oral taxon 472	1	-9.00	61.36	44.00
4530046.3	Bacteria	Bacteroidetes	Bacteroidia	Bacteroidales	unclassified (derived from Bacteroidales)	Candidatus Azobacteroides	Candidatus Azobacteroides pseudotrichonymphae	1	-18.33	65.22	66.00
4530045.3	Bacteria	Bacteroidetes	Cytophagia	Cytophagales	-	-	-	1	-27.00	76.50	78.00
4530046.3	Bacteria	Bacteroidetes	Cytophagia	Cytophagales	Flammeovirgaceae	Flammeovirga	Flammeovirga yaeyamensis	1	-23.00	63.02	80.00
4530045.3	Bacteria	Bacteroidetes	Cytophagia	Cytophagales	Flammeovirgaceae	Marivirga	Marivirga tractuosa	1	-15.00	61.02	59.00
4530045.3	Bacteria	Bacteroidetes	Flavobacteria	Flavobacteriales	Blattabacteriaceae	Blattabacterium	Blattabacterium sp. (Periplaneta americana)	1	-5.00	74.07	27.00
4530046.3	Bacteria	Bacteroidetes	Flavobacteria	Flavobacteriales	Flavobacteriaceae	Bergeyella	Bergeyella zoohelcum	1	-69.00	91.37	139.00
4530045.3	Bacteria	Bacteroidetes	Flavobacteria	Flavobacteriales	Flavobacteriaceae	Capnocytophaga	-	1	-6.25	61.21	38.00
4530045.3	Bacteria	Bacteroidetes	Flavobacteria	Flavobacteriales	Flavobacteriaceae	Dokdonia	Dokdonia donghaensis	1	-8.50	60.05	48.25
4530045.3	Bacteria	Bacteroidetes	Flavobacteria	Flavobacteriales	Flavobacteriaceae	Robiginitalea	Robiginitalea biformata	1	-5.50	64.28	37.50
4530046.3	Bacteria	Bacteroidetes	Sphingobacteria	Sphingobacteriales	unclassified (derived from Sphingobacteriales)	unclassified (derived from Sphingobacteriales)	uncultured Sphingobacteriales bacterium HF0010_19H17	1	-7.00	84.85	33.00
4530045.3	Bacteria	Chlorobi	Chlorobia	Chlorobiales	Chlorobiaceae	Chlorobaculum	Chlorobaculum tepidum	1	-19.00	82.14	56.00
4530046.3	Bacteria	Chlorobi	Chlorobia	Chlorobiales	Chlorobiaceae	Chlorobium	Chlorobium limicola	1	-7.00	60.43	43.50
4530046.3	Bacteria	Chlorobi	Chlorobia	Chlorobiales	Chlorobiaceae	Chlorobium	Chlorobium phaeobacteroides	1	-20.25	68.56	60.50
4530045.3	Bacteria	Chlorobi	Chlorobia	Chlorobiales	Chlorobiaceae	Pelodictyon	Pelodictyon phaeoclathratiforme	1	-13.00	66.67	48.00
4530046.3	Bacteria	Chlorobi	Chlorobia	Chlorobiales	Chlorobiaceae	Pelodictyon	Pelodictyon phaeoclathratiforme	1	-13.00	61.02	59.00
4530046.3	Bacteria	Chloroflexi	Chloroflexi (class)	Chloroflexales	Chloroflexaceae	Roseiflexus	Roseiflexus sp. RS-1	1	-38.25	62.64	127.75
4530046.3	Eukaryota	Chordata	Mammalia	Primates	Hominidae	-	-	1	-8.67	66.24	46.33
4530045.3	Eukaryota	Chordata	Mammalia	Rodentia	-	-	-	1	-73.29	99.48	138.00
4530046.3	Eukaryota	Chordata	Mammalia	Rodentia	Muridae	Mus	Mus musculus	1	-7.50	71.48	42.50
4530045.3	Bacteria	Cyanobacteria	unclassified (derived from Cyanobacteria)	-	-	-	-	1	-13.00	71.89	45.00
4530045.3	Bacteria	Cyanobacteria	unclassified (derived from Cyanobacteria)	Chroococcales	unclassified (derived from Chroococcales)	Crocosphaera	Crocosphaera watsonii	1	-12.00	81.86	41.50
4530046.3	Bacteria	Cyanobacteria	unclassified (derived from Cyanobacteria)	Chroococcales	unclassified (derived from Chroococcales)	Crocosphaera	Crocosphaera watsonii	1	-36.67	74.51	95.67
4530046.3	Bacteria	Cyanobacteria	unclassified (derived from Cyanobacteria)	Chroococcales	unclassified (derived from Chroococcales)	Cyanothece	Cyanothece sp. PCC 7424	1	-10.00	67.35	49.00
4530046.3	Bacteria	Cyanobacteria	unclassified (derived from Cyanobacteria)	Chroococcales	unclassified (derived from Chroococcales)	Cyanothece	Cyanothece sp. PCC 7822	1	-25.00	73.61	72.00
4530046.3	Bacteria	Cyanobacteria	unclassified (derived from Cyanobacteria)	Chroococcales	unclassified (derived from Chroococcales)	Synechococcus	-	1	-43.33	60.64	147.33
4530046.3	Bacteria	Cyanobacteria	unclassified (derived from Cyanobacteria)	Nostocales	Nostocaceae	Anabaena	Anabaena variabilis	1	-35.50	66.20	108.00
4530046.3	Bacteria	Cyanobacteria	unclassified (derived from Cyanobacteria)	Oscillatoriales	unclassified (derived from Oscillatoriales)	Oscillatoria	Oscillatoria sp. PCC 6506	1	-5.00	64.98	37.00
4530046.3	Bacteria	Deferribacteres	Deferribacteres (class)	Deferribacterales	Deferribacteraceae	Calditerrivibrio	Calditerrivibrio nitroreducens	1	-30.00	64.89	94.00
4530046.3	Bacteria	Deferribacteres	Deferribacteres (class)	Deferribacterales	Deferribacteraceae	Deferribacter	Deferribacter desulfuricans	1	-9.00	61.22	49.00
4530045.3	Bacteria	Deinococcus-Thermus	Deinococci	Deinococcales	Deinococcaceae	Deinococcus	-	1	-29.80	69.52	84.00
4530046.3	Bacteria	Deinococcus-Thermus	Deinococci	Deinococcales	Deinococcaceae	Deinococcus	Deinococcus geothermalis	1	-11.00	66.05	51.67
4530046.3	Bacteria	Deinococcus-Thermus	Deinococci	Thermales	Thermaceae	Meiothermus	-	1	-43.00	87.30	95.00
4530046.3	Bacteria	Elusimicrobia	Elusimicrobia (class)	Elusimicrobiales	Elusimicrobiaceae	Elusimicrobium	Elusimicrobium minutum	1	-5.00	64.71	34.00
4530046.3	Archaea	Euryarchaeota	-	-	-	-	-	1	-10.67	67.26	47.67
4530046.3	Archaea	Euryarchaeota	Methanobacteria	Methanobacteriales	Methanobacteriaceae	Methanobrevibacter	Methanobrevibacter ruminantium	1	-9.00	85.71	35.00
4530046.3	Archaea	Euryarchaeota	Methanobacteria	Methanobacteriales	Methanobacteriaceae	Methanobrevibacter	Methanobrevibacter smithii	1	-13.00	68.30	54.67
4530046.3	Bacteria	Firmicutes	Bacilli	Bacillales	Bacillaceae	Bacillus	Bacillus atrophaeus	1	-11.00	70.73	41.00
4530045.3	Bacteria	Firmicutes	Bacilli	Bacillales	Bacillaceae	Bacillus	Bacillus coagulans	1	-23.00	67.32	75.75
4530046.3	Bacteria	Firmicutes	Bacilli	Bacillales	Bacillaceae	Bacillus	Bacillus licheniformis	1	-9.00	68.29	41.00
4530046.3	Bacteria	Firmicutes	Bacilli	Bacillales	Bacillaceae	Bacillus	Bacillus mycoides	1	-14.50	91.37	41.00
4530046.3	Bacteria	Firmicutes	Bacilli	Bacillales	Bacillaceae	Geobacillus	Geobacillus stearothermophilus	1	-22.00	100.00	49.00
4530046.3	Bacteria	Firmicutes	Bacilli	Bacillales	Bacillaceae	Lysinibacillus	Lysinibacillus sphaericus	1	-12.00	61.40	57.00
4530045.3	Bacteria	Firmicutes	Bacilli	Bacillales	Listeriaceae	Listeria	Listeria innocua	1	-5.00	82.14	28.00
4530046.3	Bacteria	Firmicutes	Bacilli	Bacillales	Listeriaceae	Listeria	Listeria innocua	1	-5.00	82.14	28.00
4530046.3	Bacteria	Firmicutes	Bacilli	Bacillales	Paenibacillaceae	Brevibacillus	Brevibacillus brevis	1	-9.50	82.45	37.00
4530046.3	Bacteria	Firmicutes	Bacilli	Bacillales	Paenibacillaceae	Paenibacillus	Paenibacillus larvae	1	-11.00	71.09	45.00
4530046.3	Bacteria	Firmicutes	Bacilli	Bacillales	Paenibacillaceae	Paenibacillus	Paenibacillus vortex	1	-58.00	71.43	154.00
4530046.3	Bacteria	Firmicutes	Bacilli	Bacillales	Staphylococcaceae	Staphylococcus	Staphylococcus aureus	1	-31.00	65.28	99.50
4530046.3	Bacteria	Firmicutes	Bacilli	Lactobacillales	Aerococcaceae	Aerococcus	Aerococcus viridans	1	-15.00	97.44	39.00
4530046.3	Bacteria	Firmicutes	Bacilli	Lactobacillales	Enterococcaceae	Enterococcus	Enterococcus casseliflavus	1	-52.00	100.00	100.00
4530046.3	Bacteria	Firmicutes	Bacilli	Lactobacillales	Enterococcaceae	Enterococcus	Enterococcus faecalis	1	-8.33	78.62	37.50
4530046.3	Bacteria	Firmicutes	Bacilli	Lactobacillales	Streptococcaceae	Streptococcus	Streptococcus dysgalactiae	1	-26.83	83.82	72.33
4530046.3	Bacteria	Firmicutes	Bacilli	Lactobacillales	Streptococcaceae	Streptococcus	Streptococcus equinus	1	-36.33	99.10	74.67
4530046.3	Bacteria	Firmicutes	Bacilli	Lactobacillales	Streptococcaceae	Streptococcus	Streptococcus gallolyticus	1	-17.50	66.19	69.50
4530045.3	Bacteria	Firmicutes	Clostridia	Clostridiales	Clostridiaceae	-	-	1	-13.67	63.78	58.00
4530045.3	Bacteria	Firmicutes	Clostridia	Clostridiales	Clostridiaceae	Alkaliphilus	Alkaliphilus metalliredigens	1	-5.25	73.39	31.00
4530046.3	Bacteria	Firmicutes	Clostridia	Clostridiales	Clostridiaceae	Clostridium	Clostridium cellulovorans	1	-10.00	60.71	56.00
4530046.3	Bacteria	Firmicutes	Clostridia	Clostridiales	Clostridiaceae	Clostridium	Clostridium hylemonae	1	-32.00	65.26	95.00
4530046.3	Bacteria	Firmicutes	Clostridia	Clostridiales	Clostridiaceae	Clostridium	Clostridium kluyveri	1	-20.50	62.50	76.00
4530046.3	Bacteria	Firmicutes	Clostridia	Clostridiales	Clostridiaceae	Clostridium	Clostridium papyrosolvens	1	-5.00	65.89	41.50
4530046.3	Bacteria	Firmicutes	Clostridia	Clostridiales	Clostridiaceae	Clostridium	Clostridium perfringens	1	-6.00	62.19	43.00
4530046.3	Bacteria	Firmicutes	Clostridia	Clostridiales	Clostridiaceae	Clostridium	Clostridium sp. M62/1	1	-5.25	64.91	36.25
4530046.3	Bacteria	Firmicutes	Clostridia	Clostridiales	Clostridiaceae	Clostridium	Clostridium symbiosum	1	-8.67	60.58	47.33
4530046.3	Bacteria	Firmicutes	Clostridia	Clostridiales	Clostridiaceae	Clostridium	Clostridium thermocellum	1	-18.00	66.67	63.00
4530045.3	Bacteria	Firmicutes	Clostridia	Clostridiales	Clostridiales Family XI. Incertae Sedis	-	-	1	-18.08	61.49	66.00
4530046.3	Bacteria	Firmicutes	Clostridia	Clostridiales	Clostridiales Family XI. Incertae Sedis	Peptoniphilus	Peptoniphilus duerdenii	1	-17.00	66.10	59.00
4530046.3	Bacteria	Firmicutes	Clostridia	Clostridiales	Eubacteriaceae	Eubacterium	-	1	-57.33	93.71	106.00
4530046.3	Bacteria	Firmicutes	Clostridia	Clostridiales	Lachnospiraceae	Anaerostipes	Anaerostipes caccae	1	-26.00	67.86	84.00
4530046.3	Bacteria	Firmicutes	Clostridia	Clostridiales	Lachnospiraceae	Anaerostipes	Anaerostipes sp. 3_2_56FAA	1	-16.00	60.56	71.00
4530046.3	Bacteria	Firmicutes	Clostridia	Clostridiales	Lachnospiraceae	Coprococcus	Coprococcus comes	1	-38.00	86.05	86.00
4530046.3	Bacteria	Firmicutes	Clostridia	Clostridiales	Lachnospiraceae	Coprococcus	Coprococcus sp. ART55/1	1	-13.00	76.60	47.00
4530046.3	Bacteria	Firmicutes	Clostridia	Clostridiales	Lachnospiraceae	Roseburia	-	1	-55.17	85.94	122.67
4530046.3	Bacteria	Firmicutes	Clostridia	Clostridiales	Lachnospiraceae	Roseburia	Roseburia intestinalis	1	-48.00	85.26	104.00
4530046.3	Bacteria	Firmicutes	Clostridia	Clostridiales	Lachnospiraceae	Shuttleworthia	Shuttleworthia satelles	1	-9.00	67.50	40.00
4530045.3	Bacteria	Firmicutes	Clostridia	Clostridiales	Peptococcaceae	Desulfitobacterium	Desulfitobacterium hafniense	1	-9.12	65.31	46.75
4530046.3	Bacteria	Firmicutes	Clostridia	Clostridiales	Peptococcaceae	Desulfotomaculum	Desulfotomaculum reducens	1	-21.00	60.32	79.50
4530046.3	Bacteria	Firmicutes	Clostridia	Clostridiales	Ruminococcaceae	-	-	1	-12.50	75.52	41.50
4530045.3	Bacteria	Firmicutes	Clostridia	Clostridiales	Ruminococcaceae	Ruminococcus	Ruminococcus albus	1	-7.00	63.41	41.00
4530046.3	Bacteria	Firmicutes	Clostridia	Thermoanaerobacterales	-	-	-	1	-12.25	65.52	48.25
4530046.3	Bacteria	Firmicutes	Erysipelotrichi	Erysipelotrichales	Erysipelotrichaceae	Erysipelothrix	Erysipelothrix rhusiopathiae	1	-12.50	65.00	50.00
4530046.3	Bacteria	Firmicutes	Erysipelotrichi	Erysipelotrichales	Erysipelotrichaceae	unclassified (derived from Erysipelotrichaceae)	-	1	-69.50	92.81	139.50
4530046.3	Bacteria	Firmicutes	Erysipelotrichi	Erysipelotrichales	Erysipelotrichaceae	unclassified (derived from Erysipelotrichaceae)	Eubacterium cylindroides	1	-80.00	99.34	151.00
4530046.3	Bacteria	Firmicutes	Negativicutes	Selenomonadales	Veillonellaceae	Veillonella	Veillonella dispar	1	-7.50	64.94	38.50
4530046.3	Eukaryota	Nematoda	Enoplea	Trichocephalida	Trichinellidae	Trichinella	Trichinella spiralis	1	-22.50	62.49	76.00
4530046.3	Bacteria	Planctomycetes	Planctomycetacia	Planctomycetales	Planctomycetaceae	Isosphaera	Isosphaera pallida	1	-12.00	76.60	47.00
4530046.3	Bacteria	Planctomycetes	Planctomycetacia	Planctomycetales	Planctomycetaceae	Pirellula	Pirellula staleyi	1	-6.00	60.53	38.00
4530046.3	Bacteria	Proteobacteria	Alphaproteobacteria	Caulobacterales	Caulobacteraceae	Brevundimonas	Brevundimonas sp. BAL3	1	-38.00	97.37	76.00
4530045.3	Bacteria	Proteobacteria	Alphaproteobacteria	Rhizobiales	Bradyrhizobiaceae	Bradyrhizobium	Bradyrhizobium sp.	1	-14.60	68.08	52.00
4530045.3	Bacteria	Proteobacteria	Alphaproteobacteria	Rhizobiales	Bradyrhizobiaceae	Bradyrhizobium	Bradyrhizobium sp. BTAi1	1	-67.00	90.58	138.00
4530046.3	Bacteria	Proteobacteria	Alphaproteobacteria	Rhizobiales	Bradyrhizobiaceae	Bradyrhizobium	Bradyrhizobium sp. MAFF 211645	1	-23.00	92.86	56.00
4530045.3	Bacteria	Proteobacteria	Alphaproteobacteria	Rhizobiales	Bradyrhizobiaceae	Bradyrhizobium	Bradyrhizobium sp. RD5-C2	1	-79.00	98.64	147.00
4530046.3	Bacteria	Proteobacteria	Alphaproteobacteria	Rhizobiales	Bradyrhizobiaceae	Bradyrhizobium	Bradyrhizobium sp. RD5-C2	1	-73.00	96.99	133.00
4530046.3	Bacteria	Proteobacteria	Alphaproteobacteria	Rhizobiales	Bradyrhizobiaceae	Nitrobacter	Nitrobacter sp.	1	-8.00	93.33	30.00
4530046.3	Bacteria	Proteobacteria	Alphaproteobacteria	Rhizobiales	Brucellaceae	Brucella	Brucella ceti	1	-7.00	64.86	37.00
4530045.3	Bacteria	Proteobacteria	Alphaproteobacteria	Rhizobiales	Brucellaceae	Ochrobactrum	-	1	-30.00	94.20	69.00
4530046.3	Bacteria	Proteobacteria	Alphaproteobacteria	Rhizobiales	Methylocystaceae	-	-	1	-44.33	73.88	114.67
4530046.3	Bacteria	Proteobacteria	Alphaproteobacteria	Rhizobiales	Methylocystaceae	Methylocystis	Methylocystis sp. ATCC 49242	1	-42.00	83.33	96.00
4530046.3	Bacteria	Proteobacteria	Alphaproteobacteria	Rhizobiales	Phyllobacteriaceae	Phyllobacterium	Phyllobacterium myrsinacearum	1	-203.50	99.72	363.50
4530046.3	Bacteria	Proteobacteria	Alphaproteobacteria	Rhizobiales	Rhizobiaceae	Agrobacterium	Agrobacterium vitis	1	-19.00	76.92	52.00
4530046.3	Bacteria	Proteobacteria	Alphaproteobacteria	Rhizobiales	Xanthobacteraceae	-	-	1	-5.25	73.50	30.58
4530046.3	Bacteria	Proteobacteria	Alphaproteobacteria	Rhodobacterales	Hyphomonadaceae	-	-	1	-14.00	64.61	56.50
4530046.3	Bacteria	Proteobacteria	Alphaproteobacteria	Rhodobacterales	Hyphomonadaceae	Hirschia	Hirschia baltica	1	-48.75	71.60	130.25
4530046.3	Bacteria	Proteobacteria	Alphaproteobacteria	Rhodobacterales	Rhodobacteraceae	Ahrensia	Ahrensia sp. R2A130	1	-14.00	63.64	66.00
4530046.3	Bacteria	Proteobacteria	Alphaproteobacteria	Rhodobacterales	Rhodobacteraceae	Paracoccus	Paracoccus denitrificans	1	-19.17	72.22	67.17
4530046.3	Bacteria	Proteobacteria	Alphaproteobacteria	Rhodobacterales	Rhodobacteraceae	Pelagibaca	Pelagibaca bermudensis	1	-29.00	60.55	109.00
4530046.3	Bacteria	Proteobacteria	Alphaproteobacteria	Rhodobacterales	Rhodobacteraceae	Sagittula	Sagittula stellata	1	-18.00	82.69	52.00
4530046.3	Bacteria	Proteobacteria	Alphaproteobacteria	Rhodobacterales	Rhodobacteraceae	unclassified (derived from Rhodobacteraceae)	Rhodobacteraceae bacterium HTCC2083	1	-9.00	65.07	45.20
4530046.3	Bacteria	Proteobacteria	Alphaproteobacteria	Rhodobacterales	unclassified (derived from Rhodobacterales)	unclassified (derived from Rhodobacterales)	Rhodobacterales bacterium Y4I	1	-5.00	63.16	38.00
4530046.3	Bacteria	Proteobacteria	Alphaproteobacteria	Rhodospirillales	Acetobacteraceae	Gluconacetobacter	Gluconacetobacter xylinus	1	-8.33	79.80	33.00
4530046.3	Bacteria	Proteobacteria	Alphaproteobacteria	Rhodospirillales	Acetobacteraceae	Granulibacter	Granulibacter bethesdensis	1	-14.00	85.11	47.00
4530046.3	Bacteria	Proteobacteria	Alphaproteobacteria	Rhodospirillales	Rhodospirillaceae	Azospirillum	Azospirillum brasilense	1	-9.75	73.26	43.00
4530046.3	Bacteria	Proteobacteria	Alphaproteobacteria	Rhodospirillales	Rhodospirillaceae	Azospirillum	Azospirillum lipoferum	1	-52.00	75.38	130.67
4530045.3	Bacteria	Proteobacteria	Alphaproteobacteria	Rhodospirillales	Rhodospirillaceae	Magnetospirillum	Magnetospirillum magnetotacticum	1	-53.00	81.00	129.00
4530045.3	Bacteria	Proteobacteria	Alphaproteobacteria	Rhodospirillales	Rhodospirillaceae	Rhodospirillum	Rhodospirillum centenum	1	-12.00	63.41	54.67
4530046.3	Bacteria	Proteobacteria	Alphaproteobacteria	Rhodospirillales	Rhodospirillaceae	Rhodospirillum	Rhodospirillum rubrum	1	-31.00	70.83	96.00
4530046.3	Bacteria	Proteobacteria	Alphaproteobacteria	Rickettsiales	Rickettsiaceae	Rickettsia	Rickettsia bellii	1	-36.00	62.50	124.00
4530045.3	Bacteria	Proteobacteria	Alphaproteobacteria	Sphingomonadales	Sphingomonadaceae	-	-	1	-8.50	62.60	44.00
4530045.3	Bacteria	Proteobacteria	Alphaproteobacteria	Sphingomonadales	Sphingomonadaceae	Sphingobium	-	1	-50.50	66.56	160.00
4530046.3	Bacteria	Proteobacteria	Alphaproteobacteria	Sphingomonadales	Sphingomonadaceae	Sphingobium	Sphingobium chlorophenolicum	1	-10.00	65.91	44.00
4530045.3	Bacteria	Proteobacteria	Alphaproteobacteria	Sphingomonadales	Sphingomonadaceae	Sphingomonas	Sphingomonas sp. SKA58	1	-20.00	70.28	64.00
4530046.3	Bacteria	Proteobacteria	Alphaproteobacteria	Sphingomonadales	Sphingomonadaceae	Sphingomonas	Sphingomonas sp. SKA58	1	-11.00	87.38	35.50
4530046.3	Bacteria	Proteobacteria	Betaproteobacteria	Burkholderiales	Alcaligenaceae	Achromobacter	Achromobacter piechaudii	1	-5.20	64.51	37.60
4530046.3	Bacteria	Proteobacteria	Betaproteobacteria	Burkholderiales	Alcaligenaceae	Bordetella	Bordetella pertussis	1	-16.33	70.29	61.67
4530045.3	Bacteria	Proteobacteria	Betaproteobacteria	Burkholderiales	Burkholderiaceae	-	-	1	-25.85	97.25	62.15
4530046.3	Bacteria	Proteobacteria	Betaproteobacteria	Burkholderiales	Burkholderiaceae	Burkholderia	Burkholderia ambifaria	1	-6.50	74.19	31.00
4530046.3	Bacteria	Proteobacteria	Betaproteobacteria	Burkholderiales	Burkholderiaceae	Burkholderia	Burkholderia cenocepacia	1	-53.50	77.72	125.50
4530046.3	Bacteria	Proteobacteria	Betaproteobacteria	Burkholderiales	Burkholderiaceae	Burkholderia	Burkholderia graminis	1	-14.00	80.00	45.00
4530046.3	Bacteria	Proteobacteria	Betaproteobacteria	Burkholderiales	Burkholderiaceae	Burkholderia	Burkholderia phymatum	1	-48.00	80.53	113.00
4530046.3	Bacteria	Proteobacteria	Betaproteobacteria	Burkholderiales	Burkholderiaceae	Burkholderia	Burkholderia sp.	1	-33.00	63.73	102.00
4530046.3	Bacteria	Proteobacteria	Betaproteobacteria	Burkholderiales	Burkholderiaceae	Burkholderia	Burkholderia sp. 383	1	-15.00	72.81	51.50
4530046.3	Bacteria	Proteobacteria	Betaproteobacteria	Burkholderiales	Burkholderiaceae	Burkholderia	Burkholderia sp. CCGE1002	1	-39.00	66.67	120.00
4530046.3	Bacteria	Proteobacteria	Betaproteobacteria	Burkholderiales	Burkholderiaceae	Burkholderia	Burkholderia xenovorans	1	-16.00	60.87	69.00
4530046.3	Bacteria	Proteobacteria	Betaproteobacteria	Burkholderiales	Burkholderiaceae	Cupriavidus	Cupriavidus metallidurans	1	-28.33	67.64	89.67
4530046.3	Bacteria	Proteobacteria	Betaproteobacteria	Burkholderiales	Burkholderiaceae	Cupriavidus	Cupriavidus pinatubonensis	1	-13.00	62.71	59.00
4530045.3	Bacteria	Proteobacteria	Betaproteobacteria	Burkholderiales	Burkholderiaceae	Lautropia	Lautropia mirabilis	1	-7.00	100.00	26.00
4530046.3	Bacteria	Proteobacteria	Betaproteobacteria	Burkholderiales	Burkholderiaceae	Limnobacter	Limnobacter sp. MED105	1	-8.00	68.42	38.00
4530046.3	Bacteria	Proteobacteria	Betaproteobacteria	Burkholderiales	Comamonadaceae	Curvibacter	Curvibacter putative symbiont of Hydra magnipapillata	1	-25.00	90.83	60.00
4530046.3	Bacteria	Proteobacteria	Betaproteobacteria	Burkholderiales	Comamonadaceae	Delftia	Delftia acidovorans	1	-16.00	66.13	62.00
4530046.3	Bacteria	Proteobacteria	Betaproteobacteria	Burkholderiales	Comamonadaceae	Polaromonas	Polaromonas naphthalenivorans	1	-13.50	62.90	54.00
4530046.3	Bacteria	Proteobacteria	Betaproteobacteria	Burkholderiales	Comamonadaceae	Verminephrobacter	Verminephrobacter eiseniae	1	-13.00	68.00	50.00
4530046.3	Bacteria	Proteobacteria	Betaproteobacteria	Burkholderiales	Oxalobacteraceae	Oxalobacter	Oxalobacter formigenes	1	-54.00	70.75	147.00
4530045.3	Bacteria	Proteobacteria	Betaproteobacteria	Burkholderiales	unclassified (derived from Burkholderiales)	Methylibium	Methylibium petroleiphilum	1	-23.00	70.58	76.00
4530046.3	Bacteria	Proteobacteria	Betaproteobacteria	Burkholderiales	unclassified (derived from Burkholderiales)	unclassified (derived from Burkholderiales)	Burkholderiales bacterium 1_1_47	1	-27.00	66.24	79.00
4530046.3	Bacteria	Proteobacteria	Betaproteobacteria	Neisseriales	Neisseriaceae	-	-	1	-17.25	67.08	67.08
4530046.3	Bacteria	Proteobacteria	Betaproteobacteria	Neisseriales	Neisseriaceae	Chromobacterium	Chromobacterium violaceum	1	-29.00	73.26	86.00
4530046.3	Bacteria	Proteobacteria	Betaproteobacteria	Neisseriales	Neisseriaceae	Laribacter	Laribacter hongkongensis	1	-42.00	70.18	114.00
4530046.3	Bacteria	Proteobacteria	Betaproteobacteria	Neisseriales	Neisseriaceae	Neisseria	Neisseria gonorrhoeae	1	-6.12	61.02	41.25
4530046.3	Bacteria	Proteobacteria	Betaproteobacteria	Neisseriales	Neisseriaceae	Neisseria	Neisseria mucosa	1	-5.92	84.60	28.08
4530046.3	Bacteria	Proteobacteria	Betaproteobacteria	Nitrosomonadales	Nitrosomonadaceae	Nitrosomonas	-	1	-38.33	77.55	105.67
4530046.3	Bacteria	Proteobacteria	Betaproteobacteria	Nitrosomonadales	Nitrosomonadaceae	Nitrosospira	Nitrosospira multiformis	1	-15.00	69.23	52.00
4530045.3	Bacteria	Proteobacteria	Betaproteobacteria	Rhodocyclales	Rhodocyclaceae	-	-	1	-55.00	82.04	125.50
4530046.3	Bacteria	Proteobacteria	Betaproteobacteria	unclassified (derived from Betaproteobacteria)	unclassified (derived from Betaproteobacteria)	unclassified (derived from Betaproteobacteria)	uncultured beta proteobacterium CBNPD1 BAC clone 578	1	-22.00	79.37	63.00
4530046.3	Bacteria	Proteobacteria	Deltaproteobacteria	Desulfobacterales	Desulfobacteraceae	Desulfobacterium	Desulfobacterium autotrophicum	1	-45.00	60.81	148.00
4530046.3	Bacteria	Proteobacteria	Deltaproteobacteria	Desulfobacterales	Nitrospinaceae	unclassified (derived from Nitrospinaceae)	uncultured marine Nitrospinaceae bacterium	1	-5.00	60.00	40.00
4530046.3	Bacteria	Proteobacteria	Deltaproteobacteria	Desulfovibrionales	Desulfohalobiaceae	Desulfonatronospira	Desulfonatronospira thiodismutans	1	-12.00	61.70	53.50
4530046.3	Bacteria	Proteobacteria	Deltaproteobacteria	Desulfovibrionales	Desulfomicrobiaceae	Desulfomicrobium	Desulfomicrobium baculatum	1	-7.00	60.38	53.00
4530046.3	Bacteria	Proteobacteria	Deltaproteobacteria	Desulfovibrionales	Desulfovibrionaceae	Desulfovibrio	Desulfovibrio fructosovorans	1	-15.00	64.18	67.00
4530046.3	Bacteria	Proteobacteria	Deltaproteobacteria	Desulfovibrionales	Desulfovibrionaceae	Desulfovibrio	Desulfovibrio vulgaris	1	-62.00	98.81	126.00
4530046.3	Bacteria	Proteobacteria	Deltaproteobacteria	Desulfovibrionales	Desulfovibrionaceae	Lawsonia	Lawsonia intracellularis	1	-19.00	100.00	47.00
4530046.3	Bacteria	Proteobacteria	Deltaproteobacteria	Desulfuromonadales	Geobacteraceae	Geobacter	Geobacter metallireducens	1	-5.00	65.62	32.00
4530046.3	Bacteria	Proteobacteria	Deltaproteobacteria	Desulfuromonadales	Geobacteraceae	Geobacter	Geobacter sp.	1	-15.00	61.90	63.00
4530046.3	Bacteria	Proteobacteria	Deltaproteobacteria	Myxococcales	-	-	-	1	-10.50	73.54	43.50
4530046.3	Bacteria	Proteobacteria	Deltaproteobacteria	Myxococcales	Nannocystaceae	Plesiocystis	Plesiocystis pacifica	1	-14.00	64.52	62.00
4530045.3	Bacteria	Proteobacteria	Epsilonproteobacteria	Campylobacterales	Campylobacteraceae	Campylobacter	-	1	-5.00	85.19	27.00
4530046.3	Bacteria	Proteobacteria	Epsilonproteobacteria	Campylobacterales	Campylobacteraceae	Campylobacter	Campylobacter concisus	1	-31.67	64.93	96.00
4530046.3	Bacteria	Proteobacteria	Epsilonproteobacteria	Campylobacterales	Campylobacteraceae	Campylobacter	Campylobacter lari	1	-8.50	63.05	46.00
4530046.3	Bacteria	Proteobacteria	Epsilonproteobacteria	Nautiliales	Nautiliaceae	Nautilia	Nautilia profundicola	1	-8.00	60.47	43.00
4530046.3	Bacteria	Proteobacteria	Epsilonproteobacteria	unclassified (derived from Epsilonproteobacteria)	unclassified (derived from Epsilonproteobacteria)	Nitratiruptor	Nitratiruptor sp. SB155-2	1	-8.50	65.33	44.50
4530046.3	Bacteria	Proteobacteria	Gammaproteobacteria	Acidithiobacillales	Acidithiobacillaceae	Acidithiobacillus	Acidithiobacillus ferrooxidans	1	-23.80	71.16	72.80
4530046.3	Bacteria	Proteobacteria	Gammaproteobacteria	Alteromonadales	Alteromonadaceae	Alteromonas	Alteromonas macleodii	1	-7.33	61.33	50.00
4530046.3	Bacteria	Proteobacteria	Gammaproteobacteria	Alteromonadales	Alteromonadaceae	Marinobacter	marine bacterium HP15	1	-15.50	77.81	52.50
4530046.3	Bacteria	Proteobacteria	Gammaproteobacteria	Alteromonadales	Alteromonadaceae	Saccharophagus	Saccharophagus degradans	1	-43.00	68.33	120.00
4530046.3	Bacteria	Proteobacteria	Gammaproteobacteria	Alteromonadales	Moritellaceae	Moritella	Moritella sp. PE36	1	-5.33	62.50	40.00
4530046.3	Bacteria	Proteobacteria	Gammaproteobacteria	Alteromonadales	Psychromonadaceae	Psychromonas	Psychromonas sp. CNPT3	1	-5.50	97.83	23.00
4530045.3	Bacteria	Proteobacteria	Gammaproteobacteria	Alteromonadales	Shewanellaceae	Shewanella	Shewanella oneidensis	1	-8.00	70.00	40.00
4530046.3	Bacteria	Proteobacteria	Gammaproteobacteria	Alteromonadales	Shewanellaceae	Shewanella	Shewanella piezotolerans	1	-34.50	64.36	101.00
4530046.3	Bacteria	Proteobacteria	Gammaproteobacteria	Chromatiales	Halothiobacillaceae	Halothiobacillus	Halothiobacillus neapolitanus	1	-6.00	60.00	45.00
4530045.3	Bacteria	Proteobacteria	Gammaproteobacteria	Enterobacteriales	Enterobacteriaceae	Candidatus Regiella	Candidatus Regiella insecticola	1	-37.00	100.00	78.00
4530045.3	Bacteria	Proteobacteria	Gammaproteobacteria	Enterobacteriales	Enterobacteriaceae	Dickeya	Dickeya dadantii	1	-17.00	66.10	59.00
4530046.3	Bacteria	Proteobacteria	Gammaproteobacteria	Enterobacteriales	Enterobacteriaceae	Klebsiella	Klebsiella pneumoniae	1	-9.00	62.03	54.00
4530045.3	Bacteria	Proteobacteria	Gammaproteobacteria	Enterobacteriales	Enterobacteriaceae	Photorhabdus	Photorhabdus asymbiotica	1	-16.00	68.42	57.00
4530045.3	Bacteria	Proteobacteria	Gammaproteobacteria	Enterobacteriales	Enterobacteriaceae	Serratia	Serratia proteamaculans	1	-78.00	87.27	161.00
4530045.3	Bacteria	Proteobacteria	Gammaproteobacteria	Enterobacteriales	Enterobacteriaceae	Shigella	Shigella dysenteriae	1	-6.00	100.00	24.00
4530046.3	Bacteria	Proteobacteria	Gammaproteobacteria	Enterobacteriales	Enterobacteriaceae	Yersinia	-	1	-20.20	71.95	70.95
4530045.3	Bacteria	Proteobacteria	Gammaproteobacteria	Legionellales	Coxiellaceae	Rickettsiella	Rickettsiella grylli	1	-12.00	71.43	42.00
4530046.3	Bacteria	Proteobacteria	Gammaproteobacteria	Methylococcales	Methylococcaceae	Methylococcus	Methylococcus capsulatus	1	-6.00	71.88	32.00
4530046.3	Bacteria	Proteobacteria	Gammaproteobacteria	Oceanospirillales	Hahellaceae	Hahella	Hahella chejuensis	1	-20.67	63.04	73.00
4530045.3	Bacteria	Proteobacteria	Gammaproteobacteria	Pasteurellales	Pasteurellaceae	Actinobacillus	Actinobacillus pleuropneumoniae	1	-26.57	88.61	69.00
4530046.3	Bacteria	Proteobacteria	Gammaproteobacteria	Pasteurellales	Pasteurellaceae	Aggregatibacter	Aggregatibacter actinomycetemcomitans	1	-9.00	79.49	39.00
4530045.3	Bacteria	Proteobacteria	Gammaproteobacteria	Pasteurellales	Pasteurellaceae	Haemophilus	Haemophilus parainfluenzae	1	-22.40	90.11	54.80
4530046.3	Bacteria	Proteobacteria	Gammaproteobacteria	Pasteurellales	Pasteurellaceae	Histophilus	Histophilus somni	1	-67.50	91.79	134.00
4530046.3	Bacteria	Proteobacteria	Gammaproteobacteria	Pseudomonadales	Moraxellaceae	Acinetobacter	Acinetobacter lwoffii	1	-6.00	92.59	27.00
4530046.3	Bacteria	Proteobacteria	Gammaproteobacteria	Pseudomonadales	Pseudomonadaceae	Pseudomonas	Pseudomonas aeruginosa	1	-61.00	82.15	135.00
4530045.3	Bacteria	Proteobacteria	Gammaproteobacteria	Pseudomonadales	Pseudomonadaceae	Pseudomonas	Pseudomonas syringae	1	-33.00	90.41	73.00
4530046.3	Bacteria	Proteobacteria	Gammaproteobacteria	Thiotrichales	Piscirickettsiaceae	Methylophaga	Methylophaga thiooxydans	1	-5.33	77.24	31.67
4530046.3	Bacteria	Proteobacteria	Gammaproteobacteria	Vibrionales	-	-	-	1	-41.80	66.70	124.40
4530045.3	Bacteria	Proteobacteria	Gammaproteobacteria	Vibrionales	Vibrionaceae	Vibrio	Vibrio alginolyticus	1	-6.00	88.46	26.00
4530046.3	Bacteria	Proteobacteria	Gammaproteobacteria	Vibrionales	Vibrionaceae	Vibrio	Vibrio coralliilyticus	1	-7.00	62.22	45.00
4530045.3	Bacteria	Proteobacteria	Gammaproteobacteria	Vibrionales	Vibrionaceae	Vibrio	Vibrio parahaemolyticus	1	-40.50	70.24	111.50
4530046.3	Bacteria	Proteobacteria	Gammaproteobacteria	Xanthomonadales	Xanthomonadaceae	Pseudoxanthomonas	Pseudoxanthomonas suwonensis	1	-32.00	84.72	72.00
4530046.3	Bacteria	Proteobacteria	Gammaproteobacteria	Xanthomonadales	Xanthomonadaceae	Stenotrophomonas	-	1	-28.60	60.22	93.00
4530046.3	Bacteria	Proteobacteria	Gammaproteobacteria	Xanthomonadales	Xanthomonadaceae	Xanthomonas	Xanthomonas albilineans	1	-37.00	65.00	120.00
4530046.3	Bacteria	Proteobacteria	Gammaproteobacteria	Xanthomonadales	Xanthomonadaceae	Xanthomonas	Xanthomonas campestris	1	-21.20	64.28	76.20
4530045.3	Bacteria	Proteobacteria	Gammaproteobacteria	Xanthomonadales	Xanthomonadaceae	Xylella	Xylella fastidiosa	1	-7.00	69.77	43.00
4530046.3	Bacteria	Proteobacteria	Gammaproteobacteria	unclassified (derived from Gammaproteobacteria)	unclassified (derived from Gammaproteobacteria)	Congregibacter	Congregibacter litoralis	1	-28.00	64.77	88.00
4530046.3	Bacteria	Proteobacteria	Gammaproteobacteria	unclassified (derived from Gammaproteobacteria)	unclassified (derived from Gammaproteobacteria)	unclassified (derived from Gammaproteobacteria)	marine gamma proteobacterium HTCC2148	1	-29.00	68.29	82.00
4530045.3	Bacteria	Proteobacteria	Gammaproteobacteria	unclassified (derived from Gammaproteobacteria)	unclassified (derived from Gammaproteobacteria)	unclassified (derived from Gammaproteobacteria)	uncultured gamma proteobacterium EB750_07C09	1	-9.00	85.71	35.00
4530046.3	Bacteria	Spirochaetes	Spirochaetes (class)	Spirochaetales	Spirochaetaceae	Treponema	-	1	-6.20	73.66	29.00
4530046.3	Bacteria	Spirochaetes	Spirochaetes (class)	Spirochaetales	Spirochaetaceae	Treponema	Treponema bryantii	1	-46.00	100.00	92.00
4530046.3	Bacteria	Spirochaetes	Spirochaetes (class)	Spirochaetales	Spirochaetaceae	Treponema	Treponema denticola	1	-5.33	68.01	35.33
4530046.3	Eukaryota	Streptophyta	Liliopsida	Poales	Poaceae	Sorghum	Sorghum bicolor	1	-5.00	91.70	25.25
4530046.3	Eukaryota	Streptophyta	unclassified (derived from Streptophyta)	Cucurbitales	Cucurbitaceae	Cucumis	Cucumis melo	1	-6.00	61.11	36.00
4530045.3	Eukaryota	Streptophyta	unclassified (derived from Streptophyta)	Ericales	Marcgraviaceae	Marcgraviastrum	Marcgraviastrum mixtum	1	-40.00	83.00	100.00
4530046.3	Bacteria	Tenericutes	Mollicutes	Mycoplasmatales	Mycoplasmataceae	Mycoplasma	Mycoplasma alligatoris	1	-20.00	90.74	54.00
4530046.3	Bacteria	Tenericutes	Mollicutes	Mycoplasmatales	Mycoplasmataceae	Mycoplasma	Mycoplasma mobile	1	-7.00	65.12	43.00
4530046.3	Bacteria	Tenericutes	Mollicutes	Mycoplasmatales	Mycoplasmataceae	Mycoplasma	Mycoplasma ovipneumoniae	1	-20.00	100.00	51.00
4530046.3	Bacteria	Tenericutes	Mollicutes	Mycoplasmatales	Mycoplasmataceae	Mycoplasma	Mycoplasma pneumoniae	1	-7.00	71.88	39.00
4530045.3	Bacteria	Tenericutes	Mollicutes	Mycoplasmatales	Mycoplasmataceae	Mycoplasma	Mycoplasma pulmonis	1	-7.00	77.42	31.00
4530046.3	Bacteria	Tenericutes	Mollicutes	Mycoplasmatales	Mycoplasmataceae	Mycoplasma	Mycoplasma suis	1	-6.25	68.21	37.00
4530046.3	Archaea	Thaumarchaeota	unclassified (derived from Thaumarchaeota)	Nitrosopumilales	Nitrosopumilaceae	Nitrosopumilus	Nitrosopumilus maritimus	1	-13.00	66.61	51.00
4530046.3	Bacteria	Thermotogae	Thermotogae (class)	Thermotogales	unclassified (derived from Thermotogales)	unclassified (derived from Thermotogales)	Thermotogales bacterium mesG1.Ag.4.2	1	-17.33	69.05	62.33
4530046.3	Bacteria	Verrucomicrobia	Opitutae	-	-	-	-	1	-40.20	70.73	102.60
4530045.3	Bacteria	Verrucomicrobia	Spartobacteria	unclassified (derived from Spartobacteria)	unclassified (derived from Spartobacteria)	Chthoniobacter	Chthoniobacter flavus	1	-9.67	69.57	42.67
4530046.3	Bacteria	unclassified (derived from Bacteria)	unclassified (derived from Bacteria)	unclassified (derived from Bacteria)	unclassified (derived from Bacteria)	Candidatus Cloacamonas	Candidatus Cloacamonas acidaminovorans	1	-6.50	68.93	31.50
4530046.3	Bacteria	unclassified (derived from Bacteria)	unclassified (derived from Bacteria)	unclassified (derived from Bacteria)	unclassified (derived from Bacteria)	unclassified (derived from Bacteria)	-	1	-27.00	87.91	67.00
4530046.3	Bacteria	unclassified (derived from Bacteria)	unclassified (derived from Bacteria)	unclassified (derived from Bacteria)	unclassified (derived from Bacteria)	unclassified (derived from Bacteria)	candidate division TM7 single-cell isolate TM7c	1	-10.00	79.49	39.00
4530046.3	Bacteria	unclassified (derived from Bacteria)	unclassified (derived from Bacteria)	unclassified (derived from Bacteria)	unclassified (derived from Bacteria)	unclassified (derived from Bacteria)	uncultured bacterium 1114	1	-19.00	63.24	68.00
4530046.3	Bacteria	unclassified (derived from Bacteria)	unclassified (derived from Bacteria)	unclassified (derived from Bacteria)	unclassified (derived from Bacteria)	unclassified (derived from Bacteria)	uncultured bacterium URE4	1	-5.00	65.71	35.00
4530046.3	Bacteria	unclassified (derived from Bacteria)	unclassified (derived from Bacteria)	unclassified (derived from Bacteria)	unclassified (derived from Bacteria)	unclassified (derived from Bacteria)	uncultured bacterium pTW3	1	-14.00	87.50	40.00
4530046.3	Bacteria	unclassified (derived from Bacteria)	unclassified (derived from Bacteria)	unclassified (derived from Bacteria)	unclassified (derived from Bacteria)	unclassified (derived from Bacteria)	uncultured candidate division OP8 bacterium	1	-6.33	63.70	39.33
4530046.3	Eukaryota	unclassified (derived from Eukaryota)	Heterolobosea	Schizopyrenida	Vahlkampfiidae	Naegleria	Naegleria gruberi	1	-8.14	64.68	44.00
4530046.3	Viruses	unclassified (derived from Viruses)	unclassified (derived from Viruses)	-	-	-	-	1	-62.75	96.61	118.00
4530046.3	Viruses	unclassified (derived from Viruses)	unclassified (derived from Viruses)	Caudovirales	Myoviridae	-	-	1	-48.93	88.81	113.00
4530046.3	Viruses	unclassified (derived from Viruses)	unclassified (derived from Viruses)	Caudovirales	Myoviridae	T4-like viruses	Enterobacteria phage IME08	1	-15.00	96.19	39.50
4530046.3	Viruses	unclassified (derived from Viruses)	unclassified (derived from Viruses)	Caudovirales	Myoviridae	T4-like viruses	Enterobacteria phage RB3	1	-43.00	96.59	88.00
4530046.3	Viruses	unclassified (derived from Viruses)	unclassified (derived from Viruses)	Caudovirales	Myoviridae	T4-like viruses	Enterobacteria phage RB32	1	-39.50	96.99	83.00
4530046.3	Viruses	unclassified (derived from Viruses)	unclassified (derived from Viruses)	Caudovirales	Myoviridae	unclassified (derived from Myoviridae)	Ralstonia phage RSL1	1	-11.00	72.09	43.00
4530046.3	Viruses	unclassified (derived from Viruses)	unclassified (derived from Viruses)	Caudovirales	Podoviridae	N4-like viruses	Enterobacteria phage N4	1	-38.00	73.96	105.50
4530046.3	Viruses	unclassified (derived from Viruses)	unclassified (derived from Viruses)	Caudovirales	Podoviridae	T7-like viruses	-	1	-78.60	90.62	163.40
4530046.3	Viruses	unclassified (derived from Viruses)	unclassified (derived from Viruses)	Caudovirales	Podoviridae	unclassified (derived from Podoviridae)	-	1	-32.00	77.01	87.00
4530046.3	Viruses	unclassified (derived from Viruses)	unclassified (derived from Viruses)	Caudovirales	Siphoviridae	-	-	1	-16.33	67.94	62.33
4530046.3	Viruses	unclassified (derived from Viruses)	unclassified (derived from Viruses)	Caudovirales	Siphoviridae	unclassified (derived from Siphoviridae)	Lactococcus phage 949	1	-12.00	68.00	50.00
4530046.3	Viruses	unclassified (derived from Viruses)	unclassified (derived from Viruses)	unclassified (derived from Viruses)	unclassified (derived from Viruses)	unclassified (derived from Viruses)	Acinetobacter phage phiAB1	1	-14.00	63.49	63.00
4530046.3	Viruses	unclassified (derived from Viruses)	unclassified (derived from Viruses)	unclassified (derived from Viruses)	unclassified (derived from Viruses)	unclassified (derived from Viruses)	Prochlorococcus phage P-HM2	1	-7.00	80.00	30.00
4530046.3	unclassified sequences	unclassified (derived from unclassified sequences)	unclassified (derived from unclassified sequences)	unclassified (derived from unclassified sequences)	unclassified (derived from unclassified sequences)	unclassified (derived from unclassified sequences)	uncultured marine microorganism HF4000_APKG8K5	1	-89.50	80.11	188.50
4530046.3	unclassified sequences	unclassified (derived from unclassified sequences)	unclassified (derived from unclassified sequences)	unclassified (derived from unclassified sequences)	unclassified (derived from unclassified sequences)	unclassified (derived from unclassified sequences)	uncultured organism MedDCM-OCT-S05-C187	1	-15.86	69.85	53.29
* Number of reads mapped to the species identified by columns B to H.
** Average expected value of the matched reads to the species identified by columns B to H. The expected value quantifies the number of times that the given match would be seen by random.
*** Average percentage of identity of the matched reads to the species identified by columns B to H. The percentage of identity gives a similarity index between two sequences.
**** Average matching length in base pairs between reads and the species identified by columns B to H.
