# Supplementary material for: Microbiome overview in swine lungs
Source: PLoS One. 2017 Jul 18;12(7):e0181503. doi: 10.1371/journal.pone.0181503 (PMC5515459; doi:10.1371/journal.pone.0181503)
Supplement: S2 Table — (XLSX) [file pone.0181503.s003.xlsx]

## Sheet: Sheet1
Supplementary Table 2. Mapping coverage per sequence in samples M01 and M02 using the MG-Workflow.
Column names and description:
A:	Species name for which the information included corresponds (most prevalent genera reported).
B:	Sequence length for the species given.
C:	Number of reads mapped to the species identified by column A in sample M01.
D:	Number of reads mapped to the species identified by column A in sample M02.
E:	Average coverage of the matched reads to the species identified by column A in M01. The coverage is calculated as the number of mapped reads multiplied by the average read length and divided by the genome length, hence giving an estimate of the number of reads per locus.
F:	Average coverage of the matched reads to the species identified by column A in M02. The coverage is calculated as the number of mapped reads multiplied by the average read length and divided by the genome length, hence giving an estimate of the number of reads per locus.
Average read length in M01 (bps):	482
Average read length in M02 (bps):	453
Species	Genome length	Mapped reads M01	Mapped reads M02	Average coverage per locus M01	Average coverage per locus M02
Mycoplasma hyopneumoniae	920079	642208	270001	336.432	132.935
Mycoplasma flocculare	778866	4412	10402	2.73036	6.04996
Mycoplasma hyorhinis	837447	2529	8385	1.45559	4.5357
Pasteurella multocida	2271840	1586	4298	0.33649	0.857012
Pasteurella dagmatis	796493	505	5617	0.305602	3.19463
Mannheimia haemolytica	2658332	395	5023	0.0716201	0.855957
Weeksella virosa	2272954	3463	6418	0.73436	1.27911
Streptococcus suis	2028815	297	4218	0.0705604	0.941808
Haemophilus parainfluenzae	2086875	298	3936	0.0688283	0.854391
Haemophilus parasuis	2280878	400	4516	0.0845289	0.896913
Haemophilus influenzae	1856176	334	3888	0.086731	0.948867
Actinobacillus suis	2484940	264	3158	0.0512077	0.575698
Actinobacillus pleuropneumoniae	2274482	322	3712	0.0682371	0.739305
Bradyrhizobium japonicum	9583027	616	11741	0.0309831	0.55501
Chryseobacterium gleum	3972748	2090	18452	0.253573	2.10402
Rhodopseudomonas palustris	5744041	271	5327	0.0227404	0.42011
Chitinophaga pinensis	9127347	1106	15224	0.058406	0.755583
Staphylococcus aureus	2742531	670	6501	0.117753	1.07381
Leadbetterella byssophila	4059653	723	7762	0.0858413	0.86613
Paludibacter propionicigenes	3685504	677	7581	0.0885399	0.931811
Nocardia asteroides	1191150	234	5350	0.0946883	2.03463
Pedobacter saltans	4635236	1297	12921	0.13487	1.26276
Arcanobacterium haemolyticum	1986154	171	2858	0.0414983	0.65185
Riemerella anatipestifer	2166321	756	7064	0.168208	1.47716
Nocardia farcinica	6021225	203	4288	0.0162502	0.322603
Enterococcus casseliflavus	3427276	427	6096	0.0600518	0.805738
Trueperella pyogenes	2338390	163	3128	0.0335983	0.605966
Flavobacterium johnsoniae	6096872	2419	17671	0.191239	1.31296
Ureaplasma parvum	751679	561	8320	0.359731	5.01406
Ralstonia pickettii	3942557	201	5181	0.0245734	0.595297
Aeromonas caviae	1054408	443	7443	0.202508	3.1977
Erysipelothrix rhusiopathiae	1787941	309	3508	0.0833014	0.888801
Escherichia coli	4641652	491	6813	0.0509866	0.664912
Listeria innocua	3011208	675	8332	0.108046	1.25345
Aeromonas hydrophila	4744448	482	8787	0.0489676	0.838983
Clostridium botulinum	3886916	2245	22795	0.278393	2.65664
Mucilaginibacter paludis	8408322	1610	18707	0.0922919	1.00784
Sphingobacterium spiritivorum	1372917	1364	15120	0.478869	4.98891
Lactobacillus vaginalis	693865	339	4901	0.23549	3.19969
Salmonella enterica	4857432	313	4332	0.0310588	0.403999
Sum of reads		677556	575443
